# Supplementary material for: OntoFox: web-based support for ontology reuse
Source: BMC Res Notes. 2010 Jun 22;3:175. doi: 10.1186/1756-0500-3-175 (PMC2911465; doi:10.1186/1756-0500-3-175)
Supplement: Additional file 2 — Output file for Figure 3. This is the output file used in OWL (RDF/XML) format based on the OntoFox input shown in Figure 3A. [file 1756-0500-3-175-S2.OWL]

<?xml version="1.0"?>


<!DOCTYPE rdf:RDF [
    <!ENTITY owl "http://www.w3.org/2002/07/owl#" >
    <!ENTITY obo "http://purl.obolibrary.org/obo/" >
    <!ENTITY owl2 "http://www.w3.org/2006/12/owl2#" >
    <!ENTITY xsd "http://www.w3.org/2001/XMLSchema#" >
    <!ENTITY owl2xml "http://www.w3.org/2006/12/owl2-xml#" >
    <!ENTITY rdfs "http://www.w3.org/2000/01/rdf-schema#" >
    <!ENTITY rdf "http://www.w3.org/1999/02/22-rdf-syntax-ns#" >
    <!ENTITY oboInOwl "http://www.geneontology.org/formats/oboInOwl#" >
]>


<rdf:RDF xmlns="http://www.violinet.org/vo/fig3.owl#"
     xml:base="http://www.violinet.org/vo/fig3.owl"
     xmlns:obo="http://purl.obolibrary.org/obo/"
     xmlns:rdfs="http://www.w3.org/2000/01/rdf-schema#"
     xmlns:owl2xml="http://www.w3.org/2006/12/owl2-xml#"
     xmlns:owl="http://www.w3.org/2002/07/owl#"
     xmlns:xsd="http://www.w3.org/2001/XMLSchema#"
     xmlns:rdf="http://www.w3.org/1999/02/22-rdf-syntax-ns#"
     xmlns:owl2="http://www.w3.org/2006/12/owl2#"
     xmlns:oboInOwl="http://www.geneontology.org/formats/oboInOwl#">
    <owl:Ontology rdf:about=""/>
    


    <!-- 
    ///////////////////////////////////////////////////////////////////////////////////////
    //
    // Annotation properties
    //
    ///////////////////////////////////////////////////////////////////////////////////////
     -->

    <owl:AnnotationProperty rdf:about="&obo;OBI_0000283"/>
    <owl:AnnotationProperty rdf:about="&oboInOwl;hasExactSynonym"/>
    


    <!-- 
    ///////////////////////////////////////////////////////////////////////////////////////
    //
    // Classes
    //
    ///////////////////////////////////////////////////////////////////////////////////////
     -->

    


    <!-- http://purl.obolibrary.org/obo/OBI_0100026 -->

    <owl:Class rdf:about="&obo;OBI_0100026"/>
    


    <!-- http://purl.org/obo/owl/NCBITaxon#NCBITaxon_10090 -->

    <owl:Class rdf:about="http://purl.org/obo/owl/NCBITaxon#NCBITaxon_10090">
        <rdfs:label xml:lang="en">Mus musculus</rdfs:label>
        <rdfs:subClassOf rdf:resource="http://purl.org/obo/owl/NCBITaxon#NCBITaxon_314146"/>
        <obo:OBI_0000283 rdf:datatype="&xsd;anyURI"
            >http://purl.org/obo/owl/NCBITaxon</obo:OBI_0000283>
        <oboInOwl:hasExactSynonym>
            <oboInOwl:Synonym>
                <rdfs:label xml:lang="en">house mouse</rdfs:label>
            </oboInOwl:Synonym>
        </oboInOwl:hasExactSynonym>
        <oboInOwl:hasExactSynonym>
            <oboInOwl:Synonym>
                <rdfs:label xml:lang="en">house mouse</rdfs:label>
            </oboInOwl:Synonym>
        </oboInOwl:hasExactSynonym>
        <oboInOwl:hasExactSynonym>
            <oboInOwl:Synonym>
                <rdfs:label xml:lang="en">mouse</rdfs:label>
            </oboInOwl:Synonym>
        </oboInOwl:hasExactSynonym>
        <oboInOwl:hasExactSynonym>
            <oboInOwl:Synonym>
                <rdfs:label xml:lang="en">mouse</rdfs:label>
            </oboInOwl:Synonym>
        </oboInOwl:hasExactSynonym>
    </owl:Class>
    


    <!-- http://purl.org/obo/owl/NCBITaxon#NCBITaxon_2759 -->

    <owl:Class rdf:about="http://purl.org/obo/owl/NCBITaxon#NCBITaxon_2759">
        <rdfs:label xml:lang="en">Eukaryota</rdfs:label>
        <rdfs:subClassOf rdf:resource="&obo;OBI_0100026"/>
        <obo:OBI_0000283 rdf:datatype="&xsd;anyURI"
            >http://purl.org/obo/owl/NCBITaxon</obo:OBI_0000283>
        <oboInOwl:hasExactSynonym>
            <oboInOwl:Synonym>
                <rdfs:label xml:lang="en">eucaryotes</rdfs:label>
            </oboInOwl:Synonym>
        </oboInOwl:hasExactSynonym>
        <oboInOwl:hasExactSynonym>
            <oboInOwl:Synonym>
                <rdfs:label xml:lang="en">eucaryotes</rdfs:label>
            </oboInOwl:Synonym>
        </oboInOwl:hasExactSynonym>
        <oboInOwl:hasExactSynonym>
            <oboInOwl:Synonym>
                <rdfs:label xml:lang="en">eukaryotes</rdfs:label>
            </oboInOwl:Synonym>
        </oboInOwl:hasExactSynonym>
        <oboInOwl:hasExactSynonym>
            <oboInOwl:Synonym>
                <rdfs:label xml:lang="en">eukaryotes</rdfs:label>
            </oboInOwl:Synonym>
        </oboInOwl:hasExactSynonym>
    </owl:Class>
    


    <!-- http://purl.org/obo/owl/NCBITaxon#NCBITaxon_314145 -->

    <owl:Class rdf:about="http://purl.org/obo/owl/NCBITaxon#NCBITaxon_314145">
        <rdfs:label xml:lang="en">Laurasiatheria</rdfs:label>
        <rdfs:subClassOf rdf:resource="http://purl.org/obo/owl/NCBITaxon#NCBITaxon_9347"/>
        <obo:OBI_0000283 rdf:datatype="&xsd;anyURI"
            >http://purl.org/obo/owl/NCBITaxon</obo:OBI_0000283>
    </owl:Class>
    


    <!-- http://purl.org/obo/owl/NCBITaxon#NCBITaxon_314146 -->

    <owl:Class rdf:about="http://purl.org/obo/owl/NCBITaxon#NCBITaxon_314146">
        <rdfs:label xml:lang="en"
            >Euarchontoglires</rdfs:label>
        <rdfs:subClassOf rdf:resource="http://purl.org/obo/owl/NCBITaxon#NCBITaxon_9347"/>
        <obo:OBI_0000283 rdf:datatype="&xsd;anyURI"
            >http://purl.org/obo/owl/NCBITaxon</obo:OBI_0000283>
    </owl:Class>
    


    <!-- http://purl.org/obo/owl/NCBITaxon#NCBITaxon_32524 -->

    <owl:Class rdf:about="http://purl.org/obo/owl/NCBITaxon#NCBITaxon_32524">
        <rdfs:label xml:lang="en">Amniota</rdfs:label>
        <rdfs:subClassOf rdf:resource="http://purl.org/obo/owl/NCBITaxon#NCBITaxon_2759"/>
        <obo:OBI_0000283 rdf:datatype="&xsd;anyURI"
            >http://purl.org/obo/owl/NCBITaxon</obo:OBI_0000283>
        <oboInOwl:hasExactSynonym>
            <oboInOwl:Synonym>
                <rdfs:label xml:lang="en">amniotes</rdfs:label>
            </oboInOwl:Synonym>
        </oboInOwl:hasExactSynonym>
        <oboInOwl:hasExactSynonym>
            <oboInOwl:Synonym>
                <rdfs:label xml:lang="en">amniotes</rdfs:label>
            </oboInOwl:Synonym>
        </oboInOwl:hasExactSynonym>
    </owl:Class>
    


    <!-- http://purl.org/obo/owl/NCBITaxon#NCBITaxon_33554 -->

    <owl:Class rdf:about="http://purl.org/obo/owl/NCBITaxon#NCBITaxon_33554">
        <rdfs:label xml:lang="en">Carnivora</rdfs:label>
        <rdfs:subClassOf rdf:resource="http://purl.org/obo/owl/NCBITaxon#NCBITaxon_314145"/>
        <obo:OBI_0000283 rdf:datatype="&xsd;anyURI"
            >http://purl.org/obo/owl/NCBITaxon</obo:OBI_0000283>
        <oboInOwl:hasExactSynonym>
            <oboInOwl:Synonym>
                <rdfs:label xml:lang="en">carnivores</rdfs:label>
            </oboInOwl:Synonym>
        </oboInOwl:hasExactSynonym>
        <oboInOwl:hasExactSynonym>
            <oboInOwl:Synonym>
                <rdfs:label xml:lang="en">carnivores</rdfs:label>
            </oboInOwl:Synonym>
        </oboInOwl:hasExactSynonym>
    </owl:Class>
    


    <!-- http://purl.org/obo/owl/NCBITaxon#NCBITaxon_40674 -->

    <owl:Class rdf:about="http://purl.org/obo/owl/NCBITaxon#NCBITaxon_40674">
        <rdfs:label xml:lang="en">Mammalia</rdfs:label>
        <rdfs:subClassOf rdf:resource="http://purl.org/obo/owl/NCBITaxon#NCBITaxon_32524"/>
        <obo:OBI_0000283 rdf:datatype="&xsd;anyURI"
            >http://purl.org/obo/owl/NCBITaxon</obo:OBI_0000283>
        <oboInOwl:hasExactSynonym>
            <oboInOwl:Synonym>
                <rdfs:label xml:lang="en">mammals</rdfs:label>
            </oboInOwl:Synonym>
        </oboInOwl:hasExactSynonym>
        <oboInOwl:hasExactSynonym>
            <oboInOwl:Synonym>
                <rdfs:label xml:lang="en">mammals</rdfs:label>
            </oboInOwl:Synonym>
        </oboInOwl:hasExactSynonym>
    </owl:Class>
    


    <!-- http://purl.org/obo/owl/NCBITaxon#NCBITaxon_9031 -->

    <owl:Class rdf:about="http://purl.org/obo/owl/NCBITaxon#NCBITaxon_9031">
        <rdfs:label xml:lang="en">Gallus gallus</rdfs:label>
        <rdfs:subClassOf rdf:resource="http://purl.org/obo/owl/NCBITaxon#NCBITaxon_32524"/>
        <obo:OBI_0000283 rdf:datatype="&xsd;anyURI"
            >http://purl.org/obo/owl/NCBITaxon</obo:OBI_0000283>
        <oboInOwl:hasExactSynonym>
            <oboInOwl:Synonym>
                <rdfs:label xml:lang="en">bantam</rdfs:label>
            </oboInOwl:Synonym>
        </oboInOwl:hasExactSynonym>
        <oboInOwl:hasExactSynonym>
            <oboInOwl:Synonym>
                <rdfs:label xml:lang="en">bantam</rdfs:label>
            </oboInOwl:Synonym>
        </oboInOwl:hasExactSynonym>
        <oboInOwl:hasExactSynonym>
            <oboInOwl:Synonym>
                <rdfs:label xml:lang="en">chickens</rdfs:label>
            </oboInOwl:Synonym>
        </oboInOwl:hasExactSynonym>
        <oboInOwl:hasExactSynonym>
            <oboInOwl:Synonym>
                <rdfs:label xml:lang="en">chicken</rdfs:label>
            </oboInOwl:Synonym>
        </oboInOwl:hasExactSynonym>
        <oboInOwl:hasExactSynonym>
            <oboInOwl:Synonym>
                <rdfs:label xml:lang="en">chickens</rdfs:label>
            </oboInOwl:Synonym>
        </oboInOwl:hasExactSynonym>
        <oboInOwl:hasExactSynonym>
            <oboInOwl:Synonym>
                <rdfs:label xml:lang="en">chicken</rdfs:label>
            </oboInOwl:Synonym>
        </oboInOwl:hasExactSynonym>
    </owl:Class>
    


    <!-- http://purl.org/obo/owl/NCBITaxon#NCBITaxon_91561 -->

    <owl:Class rdf:about="http://purl.org/obo/owl/NCBITaxon#NCBITaxon_91561">
        <rdfs:label xml:lang="en">Cetartiodactyla</rdfs:label>
        <rdfs:subClassOf rdf:resource="http://purl.org/obo/owl/NCBITaxon#NCBITaxon_314145"/>
        <obo:OBI_0000283 rdf:datatype="&xsd;anyURI"
            >http://purl.org/obo/owl/NCBITaxon</obo:OBI_0000283>
        <oboInOwl:hasExactSynonym>
            <oboInOwl:Synonym>
                <rdfs:label xml:lang="en"
                    >whales, hippos, ruminants, pigs, camels etc.</rdfs:label>
            </oboInOwl:Synonym>
        </oboInOwl:hasExactSynonym>
        <oboInOwl:hasExactSynonym>
            <oboInOwl:Synonym>
                <rdfs:label xml:lang="en"
                    >whales, hippos, ruminants, pigs, camels etc.</rdfs:label>
            </oboInOwl:Synonym>
        </oboInOwl:hasExactSynonym>
    </owl:Class>
    


    <!-- http://purl.org/obo/owl/NCBITaxon#NCBITaxon_9347 -->

    <owl:Class rdf:about="http://purl.org/obo/owl/NCBITaxon#NCBITaxon_9347">
        <rdfs:label xml:lang="en">Eutheria</rdfs:label>
        <rdfs:subClassOf rdf:resource="http://purl.org/obo/owl/NCBITaxon#NCBITaxon_40674"/>
        <obo:OBI_0000283 rdf:datatype="&xsd;anyURI"
            >http://purl.org/obo/owl/NCBITaxon</obo:OBI_0000283>
        <oboInOwl:hasExactSynonym>
            <oboInOwl:Synonym>
                <rdfs:label xml:lang="en"
                    >eutherian mammals</rdfs:label>
            </oboInOwl:Synonym>
        </oboInOwl:hasExactSynonym>
        <oboInOwl:hasExactSynonym>
            <oboInOwl:Synonym>
                <rdfs:label xml:lang="en">placentals</rdfs:label>
            </oboInOwl:Synonym>
        </oboInOwl:hasExactSynonym>
        <oboInOwl:hasExactSynonym>
            <oboInOwl:Synonym>
                <rdfs:label xml:lang="en"
                    >placental mammals</rdfs:label>
            </oboInOwl:Synonym>
        </oboInOwl:hasExactSynonym>
        <oboInOwl:hasExactSynonym>
            <oboInOwl:Synonym>
                <rdfs:label xml:lang="en"
                    >placental mammals</rdfs:label>
            </oboInOwl:Synonym>
        </oboInOwl:hasExactSynonym>
        <oboInOwl:hasExactSynonym>
            <oboInOwl:Synonym>
                <rdfs:label xml:lang="en">placentals</rdfs:label>
            </oboInOwl:Synonym>
        </oboInOwl:hasExactSynonym>
        <oboInOwl:hasExactSynonym>
            <oboInOwl:Synonym>
                <rdfs:label xml:lang="en"
                    >eutherian mammals</rdfs:label>
            </oboInOwl:Synonym>
        </oboInOwl:hasExactSynonym>
    </owl:Class>
    


    <!-- http://purl.org/obo/owl/NCBITaxon#NCBITaxon_9443 -->

    <owl:Class rdf:about="http://purl.org/obo/owl/NCBITaxon#NCBITaxon_9443">
        <rdfs:label xml:lang="en">Primates</rdfs:label>
        <rdfs:subClassOf rdf:resource="http://purl.org/obo/owl/NCBITaxon#NCBITaxon_314146"/>
        <obo:OBI_0000283 rdf:datatype="&xsd;anyURI"
            >http://purl.org/obo/owl/NCBITaxon</obo:OBI_0000283>
        <oboInOwl:hasExactSynonym>
            <oboInOwl:Synonym>
                <rdfs:label xml:lang="en">primate</rdfs:label>
            </oboInOwl:Synonym>
        </oboInOwl:hasExactSynonym>
        <oboInOwl:hasExactSynonym>
            <oboInOwl:Synonym>
                <rdfs:label xml:lang="en">primate</rdfs:label>
            </oboInOwl:Synonym>
        </oboInOwl:hasExactSynonym>
    </owl:Class>
    


    <!-- http://purl.org/obo/owl/NCBITaxon#NCBITaxon_9606 -->

    <owl:Class rdf:about="http://purl.org/obo/owl/NCBITaxon#NCBITaxon_9606">
        <rdfs:label xml:lang="en">Homo sapiens</rdfs:label>
        <rdfs:subClassOf rdf:resource="http://purl.org/obo/owl/NCBITaxon#NCBITaxon_9443"/>
        <obo:OBI_0000283 rdf:datatype="&xsd;anyURI"
            >http://purl.org/obo/owl/NCBITaxon</obo:OBI_0000283>
        <oboInOwl:hasExactSynonym>
            <oboInOwl:Synonym>
                <rdfs:label xml:lang="en">human</rdfs:label>
            </oboInOwl:Synonym>
        </oboInOwl:hasExactSynonym>
        <oboInOwl:hasExactSynonym>
            <oboInOwl:Synonym>
                <rdfs:label xml:lang="en">man</rdfs:label>
            </oboInOwl:Synonym>
        </oboInOwl:hasExactSynonym>
        <oboInOwl:hasExactSynonym>
            <oboInOwl:Synonym>
                <rdfs:label xml:lang="en">man</rdfs:label>
            </oboInOwl:Synonym>
        </oboInOwl:hasExactSynonym>
        <oboInOwl:hasExactSynonym>
            <oboInOwl:Synonym>
                <rdfs:label xml:lang="en">human</rdfs:label>
            </oboInOwl:Synonym>
        </oboInOwl:hasExactSynonym>
    </owl:Class>
    


    <!-- http://purl.org/obo/owl/NCBITaxon#NCBITaxon_9615 -->

    <owl:Class rdf:about="http://purl.org/obo/owl/NCBITaxon#NCBITaxon_9615">
        <rdfs:label xml:lang="en"
            >Canis familiaris</rdfs:label>
        <rdfs:subClassOf rdf:resource="http://purl.org/obo/owl/NCBITaxon#NCBITaxon_33554"/>
        <obo:OBI_0000283 rdf:datatype="&xsd;anyURI"
            >http://purl.org/obo/owl/NCBITaxon</obo:OBI_0000283>
        <oboInOwl:hasExactSynonym>
            <oboInOwl:Synonym>
                <rdfs:label xml:lang="en">dogs</rdfs:label>
            </oboInOwl:Synonym>
        </oboInOwl:hasExactSynonym>
        <oboInOwl:hasExactSynonym>
            <oboInOwl:Synonym>
                <rdfs:label xml:lang="en">dogs</rdfs:label>
            </oboInOwl:Synonym>
        </oboInOwl:hasExactSynonym>
        <oboInOwl:hasExactSynonym>
            <oboInOwl:Synonym>
                <rdfs:label xml:lang="en">dog</rdfs:label>
            </oboInOwl:Synonym>
        </oboInOwl:hasExactSynonym>
        <oboInOwl:hasExactSynonym>
            <oboInOwl:Synonym>
                <rdfs:label xml:lang="en">dog</rdfs:label>
            </oboInOwl:Synonym>
        </oboInOwl:hasExactSynonym>
    </owl:Class>
    


    <!-- http://purl.org/obo/owl/NCBITaxon#NCBITaxon_9685 -->

    <owl:Class rdf:about="http://purl.org/obo/owl/NCBITaxon#NCBITaxon_9685">
        <rdfs:label xml:lang="en">Felis catus</rdfs:label>
        <rdfs:subClassOf rdf:resource="http://purl.org/obo/owl/NCBITaxon#NCBITaxon_33554"/>
        <obo:OBI_0000283 rdf:datatype="&xsd;anyURI"
            >http://purl.org/obo/owl/NCBITaxon</obo:OBI_0000283>
        <oboInOwl:hasExactSynonym>
            <oboInOwl:Synonym>
                <rdfs:label xml:lang="en">domestic cat</rdfs:label>
            </oboInOwl:Synonym>
        </oboInOwl:hasExactSynonym>
        <oboInOwl:hasExactSynonym>
            <oboInOwl:Synonym>
                <rdfs:label xml:lang="en">cat</rdfs:label>
            </oboInOwl:Synonym>
        </oboInOwl:hasExactSynonym>
        <oboInOwl:hasExactSynonym>
            <oboInOwl:Synonym>
                <rdfs:label xml:lang="en">domestic cat</rdfs:label>
            </oboInOwl:Synonym>
        </oboInOwl:hasExactSynonym>
        <oboInOwl:hasExactSynonym>
            <oboInOwl:Synonym>
                <rdfs:label xml:lang="en">cat</rdfs:label>
            </oboInOwl:Synonym>
        </oboInOwl:hasExactSynonym>
        <oboInOwl:hasExactSynonym>
            <oboInOwl:Synonym>
                <rdfs:label xml:lang="en">cats</rdfs:label>
            </oboInOwl:Synonym>
        </oboInOwl:hasExactSynonym>
        <oboInOwl:hasExactSynonym>
            <oboInOwl:Synonym>
                <rdfs:label xml:lang="en">cats</rdfs:label>
            </oboInOwl:Synonym>
        </oboInOwl:hasExactSynonym>
    </owl:Class>
    


    <!-- http://purl.org/obo/owl/NCBITaxon#NCBITaxon_9796 -->

    <owl:Class rdf:about="http://purl.org/obo/owl/NCBITaxon#NCBITaxon_9796">
        <rdfs:label xml:lang="en">Equus caballus</rdfs:label>
        <rdfs:subClassOf rdf:resource="http://purl.org/obo/owl/NCBITaxon#NCBITaxon_314145"/>
        <obo:OBI_0000283 rdf:datatype="&xsd;anyURI"
            >http://purl.org/obo/owl/NCBITaxon</obo:OBI_0000283>
        <oboInOwl:hasExactSynonym>
            <oboInOwl:Synonym>
                <rdfs:label xml:lang="en">domestic horse</rdfs:label>
            </oboInOwl:Synonym>
        </oboInOwl:hasExactSynonym>
        <oboInOwl:hasExactSynonym>
            <oboInOwl:Synonym>
                <rdfs:label xml:lang="en">equine</rdfs:label>
            </oboInOwl:Synonym>
        </oboInOwl:hasExactSynonym>
        <oboInOwl:hasExactSynonym>
            <oboInOwl:Synonym>
                <rdfs:label xml:lang="en">horse</rdfs:label>
            </oboInOwl:Synonym>
        </oboInOwl:hasExactSynonym>
        <oboInOwl:hasExactSynonym>
            <oboInOwl:Synonym>
                <rdfs:label xml:lang="en">equine</rdfs:label>
            </oboInOwl:Synonym>
        </oboInOwl:hasExactSynonym>
        <oboInOwl:hasExactSynonym>
            <oboInOwl:Synonym>
                <rdfs:label xml:lang="en">domestic horse</rdfs:label>
            </oboInOwl:Synonym>
        </oboInOwl:hasExactSynonym>
        <oboInOwl:hasExactSynonym>
            <oboInOwl:Synonym>
                <rdfs:label xml:lang="en">horse</rdfs:label>
            </oboInOwl:Synonym>
        </oboInOwl:hasExactSynonym>
    </owl:Class>
    


    <!-- http://purl.org/obo/owl/NCBITaxon#NCBITaxon_9823 -->

    <owl:Class rdf:about="http://purl.org/obo/owl/NCBITaxon#NCBITaxon_9823">
        <rdfs:label xml:lang="en">Sus scrofa</rdfs:label>
        <rdfs:subClassOf rdf:resource="http://purl.org/obo/owl/NCBITaxon#NCBITaxon_91561"/>
        <obo:OBI_0000283 rdf:datatype="&xsd;anyURI"
            >http://purl.org/obo/owl/NCBITaxon</obo:OBI_0000283>
        <oboInOwl:hasExactSynonym>
            <oboInOwl:Synonym>
                <rdfs:label xml:lang="en">wild boar</rdfs:label>
            </oboInOwl:Synonym>
        </oboInOwl:hasExactSynonym>
        <oboInOwl:hasExactSynonym>
            <oboInOwl:Synonym>
                <rdfs:label xml:lang="en">pig</rdfs:label>
            </oboInOwl:Synonym>
        </oboInOwl:hasExactSynonym>
        <oboInOwl:hasExactSynonym>
            <oboInOwl:Synonym>
                <rdfs:label xml:lang="en">swine</rdfs:label>
            </oboInOwl:Synonym>
        </oboInOwl:hasExactSynonym>
        <oboInOwl:hasExactSynonym>
            <oboInOwl:Synonym>
                <rdfs:label xml:lang="en">wild boar</rdfs:label>
            </oboInOwl:Synonym>
        </oboInOwl:hasExactSynonym>
        <oboInOwl:hasExactSynonym>
            <oboInOwl:Synonym>
                <rdfs:label xml:lang="en">pig</rdfs:label>
            </oboInOwl:Synonym>
        </oboInOwl:hasExactSynonym>
        <oboInOwl:hasExactSynonym>
            <oboInOwl:Synonym>
                <rdfs:label xml:lang="en">pigs</rdfs:label>
            </oboInOwl:Synonym>
        </oboInOwl:hasExactSynonym>
        <oboInOwl:hasExactSynonym>
            <oboInOwl:Synonym>
                <rdfs:label xml:lang="en">pigs</rdfs:label>
            </oboInOwl:Synonym>
        </oboInOwl:hasExactSynonym>
        <oboInOwl:hasExactSynonym>
            <oboInOwl:Synonym>
                <rdfs:label xml:lang="en">swine</rdfs:label>
            </oboInOwl:Synonym>
        </oboInOwl:hasExactSynonym>
    </owl:Class>
    


    <!-- http://purl.org/obo/owl/NCBITaxon#NCBITaxon_9895 -->

    <owl:Class rdf:about="http://purl.org/obo/owl/NCBITaxon#NCBITaxon_9895">
        <rdfs:label xml:lang="en">Bovidae</rdfs:label>
        <rdfs:subClassOf rdf:resource="http://purl.org/obo/owl/NCBITaxon#NCBITaxon_91561"/>
        <obo:OBI_0000283 rdf:datatype="&xsd;anyURI"
            >http://purl.org/obo/owl/NCBITaxon</obo:OBI_0000283>
    </owl:Class>
    


    <!-- http://purl.org/obo/owl/NCBITaxon#NCBITaxon_9913 -->

    <owl:Class rdf:about="http://purl.org/obo/owl/NCBITaxon#NCBITaxon_9913">
        <rdfs:label xml:lang="en">Bos taurus</rdfs:label>
        <rdfs:subClassOf rdf:resource="http://purl.org/obo/owl/NCBITaxon#NCBITaxon_9895"/>
        <obo:OBI_0000283 rdf:datatype="&xsd;anyURI"
            >http://purl.org/obo/owl/NCBITaxon</obo:OBI_0000283>
        <oboInOwl:hasExactSynonym>
            <oboInOwl:Synonym>
                <rdfs:label xml:lang="en">domestic cow</rdfs:label>
            </oboInOwl:Synonym>
        </oboInOwl:hasExactSynonym>
        <oboInOwl:hasExactSynonym>
            <oboInOwl:Synonym>
                <rdfs:label xml:lang="en">cattle</rdfs:label>
            </oboInOwl:Synonym>
        </oboInOwl:hasExactSynonym>
        <oboInOwl:hasExactSynonym>
            <oboInOwl:Synonym>
                <rdfs:label xml:lang="en">domestic cow</rdfs:label>
            </oboInOwl:Synonym>
        </oboInOwl:hasExactSynonym>
        <oboInOwl:hasExactSynonym>
            <oboInOwl:Synonym>
                <rdfs:label xml:lang="en">cow</rdfs:label>
            </oboInOwl:Synonym>
        </oboInOwl:hasExactSynonym>
        <oboInOwl:hasExactSynonym>
            <oboInOwl:Synonym>
                <rdfs:label xml:lang="en">cow</rdfs:label>
            </oboInOwl:Synonym>
        </oboInOwl:hasExactSynonym>
        <oboInOwl:hasExactSynonym>
            <oboInOwl:Synonym>
                <rdfs:label xml:lang="en">bovine</rdfs:label>
            </oboInOwl:Synonym>
        </oboInOwl:hasExactSynonym>
        <oboInOwl:hasExactSynonym>
            <oboInOwl:Synonym>
                <rdfs:label xml:lang="en">cattle</rdfs:label>
            </oboInOwl:Synonym>
        </oboInOwl:hasExactSynonym>
        <oboInOwl:hasExactSynonym>
            <oboInOwl:Synonym>
                <rdfs:label xml:lang="en">bovine</rdfs:label>
            </oboInOwl:Synonym>
        </oboInOwl:hasExactSynonym>
        <oboInOwl:hasExactSynonym>
            <oboInOwl:Synonym>
                <rdfs:label xml:lang="en">domestic cattle</rdfs:label>
            </oboInOwl:Synonym>
        </oboInOwl:hasExactSynonym>
        <oboInOwl:hasExactSynonym>
            <oboInOwl:Synonym>
                <rdfs:label xml:lang="en">domestic cattle</rdfs:label>
            </oboInOwl:Synonym>
        </oboInOwl:hasExactSynonym>
    </owl:Class>
    


    <!-- http://purl.org/obo/owl/NCBITaxon#NCBITaxon_9940 -->

    <owl:Class rdf:about="http://purl.org/obo/owl/NCBITaxon#NCBITaxon_9940">
        <rdfs:label xml:lang="en">Ovis aries</rdfs:label>
        <rdfs:subClassOf rdf:resource="http://purl.org/obo/owl/NCBITaxon#NCBITaxon_9895"/>
        <obo:OBI_0000283 rdf:datatype="&xsd;anyURI"
            >http://purl.org/obo/owl/NCBITaxon</obo:OBI_0000283>
        <oboInOwl:hasExactSynonym>
            <oboInOwl:Synonym>
                <rdfs:label xml:lang="en">lambs</rdfs:label>
            </oboInOwl:Synonym>
        </oboInOwl:hasExactSynonym>
        <oboInOwl:hasExactSynonym>
            <oboInOwl:Synonym>
                <rdfs:label xml:lang="en">wild sheep</rdfs:label>
            </oboInOwl:Synonym>
        </oboInOwl:hasExactSynonym>
        <oboInOwl:hasExactSynonym>
            <oboInOwl:Synonym>
                <rdfs:label xml:lang="en">domestic sheep</rdfs:label>
            </oboInOwl:Synonym>
        </oboInOwl:hasExactSynonym>
        <oboInOwl:hasExactSynonym>
            <oboInOwl:Synonym>
                <rdfs:label xml:lang="en">sheep</rdfs:label>
            </oboInOwl:Synonym>
        </oboInOwl:hasExactSynonym>
        <oboInOwl:hasExactSynonym>
            <oboInOwl:Synonym>
                <rdfs:label xml:lang="en">wild sheep</rdfs:label>
            </oboInOwl:Synonym>
        </oboInOwl:hasExactSynonym>
        <oboInOwl:hasExactSynonym>
            <oboInOwl:Synonym>
                <rdfs:label xml:lang="en">lambs</rdfs:label>
            </oboInOwl:Synonym>
        </oboInOwl:hasExactSynonym>
        <oboInOwl:hasExactSynonym>
            <oboInOwl:Synonym>
                <rdfs:label xml:lang="en">sheep</rdfs:label>
            </oboInOwl:Synonym>
        </oboInOwl:hasExactSynonym>
        <oboInOwl:hasExactSynonym>
            <oboInOwl:Synonym>
                <rdfs:label xml:lang="en">domestic sheep</rdfs:label>
            </oboInOwl:Synonym>
        </oboInOwl:hasExactSynonym>
    </owl:Class>
    


    <!-- http://www.geneontology.org/formats/oboInOwl#Synonym -->

    <owl:Class rdf:about="&oboInOwl;Synonym">
        <obo:OBI_0000283 rdf:datatype="&xsd;anyURI"
            >http://purl.org/obo/owl/NCBITaxon</obo:OBI_0000283>
    </owl:Class>
    


    <!-- 
    ///////////////////////////////////////////////////////////////////////////////////////
    //
    // Individuals
    //
    ///////////////////////////////////////////////////////////////////////////////////////
     -->

    


    <!-- http://ontofox.hegroup.org/b9nrbfkn.out.owl#genid1 -->

    <rdf:Description rdf:about="http://ontofox.hegroup.org/b9nrbfkn.out.owl#genid1"/>
    <oboInOwl:Synonym>
        <rdfs:label xml:lang="en">mouse</rdfs:label>
    </oboInOwl:Synonym>
    


    <!-- http://ontofox.hegroup.org/b9nrbfkn.out.owl#genid10 -->

    <rdf:Description rdf:about="http://ontofox.hegroup.org/b9nrbfkn.out.owl#genid10"/>
    <oboInOwl:Synonym>
        <rdfs:label xml:lang="en">amniotes</rdfs:label>
    </oboInOwl:Synonym>
    


    <!-- http://ontofox.hegroup.org/b9nrbfkn.out.owl#genid100 -->

    <rdf:Description rdf:about="http://ontofox.hegroup.org/b9nrbfkn.out.owl#genid100"/>
    <oboInOwl:Synonym>
        <rdfs:label xml:lang="en"
            >placental mammals</rdfs:label>
    </oboInOwl:Synonym>
    


    <!-- http://ontofox.hegroup.org/b9nrbfkn.out.owl#genid101 -->

    <rdf:Description rdf:about="http://ontofox.hegroup.org/b9nrbfkn.out.owl#genid101"/>
    <oboInOwl:Synonym>
        <rdfs:label xml:lang="en">human</rdfs:label>
    </oboInOwl:Synonym>
    


    <!-- http://ontofox.hegroup.org/b9nrbfkn.out.owl#genid102 -->

    <rdf:Description rdf:about="http://ontofox.hegroup.org/b9nrbfkn.out.owl#genid102"/>
    <oboInOwl:Synonym>
        <rdfs:label xml:lang="en">man</rdfs:label>
    </oboInOwl:Synonym>
    


    <!-- http://ontofox.hegroup.org/b9nrbfkn.out.owl#genid103 -->

    <rdf:Description rdf:about="http://ontofox.hegroup.org/b9nrbfkn.out.owl#genid103"/>
    <oboInOwl:Synonym>
        <rdfs:label xml:lang="en">human</rdfs:label>
    </oboInOwl:Synonym>
    


    <!-- http://ontofox.hegroup.org/b9nrbfkn.out.owl#genid104 -->

    <rdf:Description rdf:about="http://ontofox.hegroup.org/b9nrbfkn.out.owl#genid104"/>
    <oboInOwl:Synonym>
        <rdfs:label xml:lang="en">placentals</rdfs:label>
    </oboInOwl:Synonym>
    


    <!-- http://ontofox.hegroup.org/b9nrbfkn.out.owl#genid105 -->

    <rdf:Description rdf:about="http://ontofox.hegroup.org/b9nrbfkn.out.owl#genid105"/>
    <oboInOwl:Synonym>
        <rdfs:label xml:lang="en"
            >eutherian mammals</rdfs:label>
    </oboInOwl:Synonym>
    


    <!-- http://ontofox.hegroup.org/b9nrbfkn.out.owl#genid106 -->

    <rdf:Description rdf:about="http://ontofox.hegroup.org/b9nrbfkn.out.owl#genid106"/>
    <oboInOwl:Synonym>
        <rdfs:label xml:lang="en">chicken</rdfs:label>
    </oboInOwl:Synonym>
    


    <!-- http://ontofox.hegroup.org/b9nrbfkn.out.owl#genid107 -->

    <rdf:Description rdf:about="http://ontofox.hegroup.org/b9nrbfkn.out.owl#genid107"/>
    <oboInOwl:Synonym>
        <rdfs:label xml:lang="en">bantam</rdfs:label>
    </oboInOwl:Synonym>
    


    <!-- http://ontofox.hegroup.org/b9nrbfkn.out.owl#genid108 -->

    <rdf:Description rdf:about="http://ontofox.hegroup.org/b9nrbfkn.out.owl#genid108"/>
    <oboInOwl:Synonym>
        <rdfs:label xml:lang="en">chickens</rdfs:label>
    </oboInOwl:Synonym>
    


    <!-- http://ontofox.hegroup.org/b9nrbfkn.out.owl#genid109 -->

    <rdf:Description rdf:about="http://ontofox.hegroup.org/b9nrbfkn.out.owl#genid109"/>
    <oboInOwl:Synonym>
        <rdfs:label xml:lang="en">chicken</rdfs:label>
    </oboInOwl:Synonym>
    


    <!-- http://ontofox.hegroup.org/b9nrbfkn.out.owl#genid11 -->

    <rdf:Description rdf:about="http://ontofox.hegroup.org/b9nrbfkn.out.owl#genid11"/>
    <oboInOwl:Synonym>
        <rdfs:label xml:lang="en">carnivores</rdfs:label>
    </oboInOwl:Synonym>
    


    <!-- http://ontofox.hegroup.org/b9nrbfkn.out.owl#genid110 -->

    <rdf:Description rdf:about="http://ontofox.hegroup.org/b9nrbfkn.out.owl#genid110"/>
    <oboInOwl:Synonym>
        <rdfs:label xml:lang="en">bantam</rdfs:label>
    </oboInOwl:Synonym>
    


    <!-- http://ontofox.hegroup.org/b9nrbfkn.out.owl#genid111 -->

    <rdf:Description rdf:about="http://ontofox.hegroup.org/b9nrbfkn.out.owl#genid111"/>
    <oboInOwl:Synonym>
        <rdfs:label xml:lang="en">mammals</rdfs:label>
    </oboInOwl:Synonym>
    


    <!-- http://ontofox.hegroup.org/b9nrbfkn.out.owl#genid112 -->

    <rdf:Description rdf:about="http://ontofox.hegroup.org/b9nrbfkn.out.owl#genid112"/>
    <oboInOwl:Synonym>
        <rdfs:label xml:lang="en">chickens</rdfs:label>
    </oboInOwl:Synonym>
    


    <!-- http://ontofox.hegroup.org/b9nrbfkn.out.owl#genid113 -->

    <rdf:Description rdf:about="http://ontofox.hegroup.org/b9nrbfkn.out.owl#genid113"/>
    <oboInOwl:Synonym>
        <rdfs:label xml:lang="en">horses</rdfs:label>
    </oboInOwl:Synonym>
    


    <!-- http://ontofox.hegroup.org/b9nrbfkn.out.owl#genid114 -->

    <rdf:Description rdf:about="http://ontofox.hegroup.org/b9nrbfkn.out.owl#genid114"/>
    <oboInOwl:Synonym>
        <rdfs:label xml:lang="en">horses</rdfs:label>
    </oboInOwl:Synonym>
    


    <!-- http://ontofox.hegroup.org/b9nrbfkn.out.owl#genid115 -->

    <rdf:Description rdf:about="http://ontofox.hegroup.org/b9nrbfkn.out.owl#genid115"/>
    <oboInOwl:Synonym>
        <rdfs:label xml:lang="en"
            >dog, coyote, wolf, fox</rdfs:label>
    </oboInOwl:Synonym>
    


    <!-- http://ontofox.hegroup.org/b9nrbfkn.out.owl#genid116 -->

    <rdf:Description rdf:about="http://ontofox.hegroup.org/b9nrbfkn.out.owl#genid116"/>
    <oboInOwl:Synonym>
        <rdfs:label xml:lang="en"
            >dog, coyote, wolf, fox</rdfs:label>
    </oboInOwl:Synonym>
    


    <!-- http://ontofox.hegroup.org/b9nrbfkn.out.owl#genid117 -->

    <rdf:Description rdf:about="http://ontofox.hegroup.org/b9nrbfkn.out.owl#genid117"/>
    <oboInOwl:Synonym>
        <rdfs:label xml:lang="en">tetrapods</rdfs:label>
    </oboInOwl:Synonym>
    


    <!-- http://ontofox.hegroup.org/b9nrbfkn.out.owl#genid118 -->

    <rdf:Description rdf:about="http://ontofox.hegroup.org/b9nrbfkn.out.owl#genid118"/>
    <oboInOwl:Synonym>
        <rdfs:label xml:lang="en">tetrapods</rdfs:label>
    </oboInOwl:Synonym>
    


    <!-- http://ontofox.hegroup.org/b9nrbfkn.out.owl#genid119 -->

    <rdf:Description rdf:about="http://ontofox.hegroup.org/b9nrbfkn.out.owl#genid119"/>
    <oboInOwl:Synonym>
        <rdfs:label xml:lang="en"
            >whales, hippos, ruminants, pigs, camels etc.</rdfs:label>
    </oboInOwl:Synonym>
    


    <!-- http://ontofox.hegroup.org/b9nrbfkn.out.owl#genid12 -->

    <rdf:Description rdf:about="http://ontofox.hegroup.org/b9nrbfkn.out.owl#genid12"/>
    <oboInOwl:Synonym>
        <rdfs:label xml:lang="en">carnivores</rdfs:label>
    </oboInOwl:Synonym>
    


    <!-- http://ontofox.hegroup.org/b9nrbfkn.out.owl#genid120 -->

    <rdf:Description rdf:about="http://ontofox.hegroup.org/b9nrbfkn.out.owl#genid120"/>
    <oboInOwl:Synonym>
        <rdfs:label xml:lang="en"
            >whales, hippos, ruminants, pigs, camels etc.</rdfs:label>
    </oboInOwl:Synonym>
    


    <!-- http://ontofox.hegroup.org/b9nrbfkn.out.owl#genid121 -->

    <rdf:Description rdf:about="http://ontofox.hegroup.org/b9nrbfkn.out.owl#genid121"/>
    <oboInOwl:Synonym>
        <rdfs:label xml:lang="en">primate</rdfs:label>
    </oboInOwl:Synonym>
    


    <!-- http://ontofox.hegroup.org/b9nrbfkn.out.owl#genid122 -->

    <rdf:Description rdf:about="http://ontofox.hegroup.org/b9nrbfkn.out.owl#genid122"/>
    <oboInOwl:Synonym>
        <rdfs:label xml:lang="en">great apes</rdfs:label>
    </oboInOwl:Synonym>
    


    <!-- http://ontofox.hegroup.org/b9nrbfkn.out.owl#genid123 -->

    <rdf:Description rdf:about="http://ontofox.hegroup.org/b9nrbfkn.out.owl#genid123"/>
    <oboInOwl:Synonym>
        <rdfs:label xml:lang="en">primate</rdfs:label>
    </oboInOwl:Synonym>
    


    <!-- http://ontofox.hegroup.org/b9nrbfkn.out.owl#genid124 -->

    <rdf:Description rdf:about="http://ontofox.hegroup.org/b9nrbfkn.out.owl#genid124"/>
    <oboInOwl:Synonym>
        <rdfs:label xml:lang="en">diapsids</rdfs:label>
    </oboInOwl:Synonym>
    


    <!-- http://ontofox.hegroup.org/b9nrbfkn.out.owl#genid125 -->

    <rdf:Description rdf:about="http://ontofox.hegroup.org/b9nrbfkn.out.owl#genid125"/>
    <oboInOwl:Synonym>
        <rdfs:label xml:lang="en">diapsids</rdfs:label>
    </oboInOwl:Synonym>
    


    <!-- http://ontofox.hegroup.org/b9nrbfkn.out.owl#genid126 -->

    <rdf:Description rdf:about="http://ontofox.hegroup.org/b9nrbfkn.out.owl#genid126"/>
    <oboInOwl:Synonym>
        <rdfs:label xml:lang="en">cats</rdfs:label>
    </oboInOwl:Synonym>
    


    <!-- http://ontofox.hegroup.org/b9nrbfkn.out.owl#genid127 -->

    <rdf:Description rdf:about="http://ontofox.hegroup.org/b9nrbfkn.out.owl#genid127"/>
    <oboInOwl:Synonym>
        <rdfs:label xml:lang="en">cat</rdfs:label>
    </oboInOwl:Synonym>
    


    <!-- http://ontofox.hegroup.org/b9nrbfkn.out.owl#genid128 -->

    <rdf:Description rdf:about="http://ontofox.hegroup.org/b9nrbfkn.out.owl#genid128"/>
    <oboInOwl:Synonym>
        <rdfs:label xml:lang="en">cats</rdfs:label>
    </oboInOwl:Synonym>
    


    <!-- http://ontofox.hegroup.org/b9nrbfkn.out.owl#genid129 -->

    <rdf:Description rdf:about="http://ontofox.hegroup.org/b9nrbfkn.out.owl#genid129"/>
    <oboInOwl:Synonym>
        <rdfs:label xml:lang="en">domestic cat</rdfs:label>
    </oboInOwl:Synonym>
    


    <!-- http://ontofox.hegroup.org/b9nrbfkn.out.owl#genid13 -->

    <rdf:Description rdf:about="http://ontofox.hegroup.org/b9nrbfkn.out.owl#genid13"/>
    <oboInOwl:Synonym>
        <rdfs:label xml:lang="en">mammals</rdfs:label>
    </oboInOwl:Synonym>
    


    <!-- http://ontofox.hegroup.org/b9nrbfkn.out.owl#genid130 -->

    <rdf:Description rdf:about="http://ontofox.hegroup.org/b9nrbfkn.out.owl#genid130"/>
    <oboInOwl:Synonym>
        <rdfs:label xml:lang="en">domestic cat</rdfs:label>
    </oboInOwl:Synonym>
    


    <!-- http://ontofox.hegroup.org/b9nrbfkn.out.owl#genid131 -->

    <rdf:Description rdf:about="http://ontofox.hegroup.org/b9nrbfkn.out.owl#genid131"/>
    <oboInOwl:Synonym>
        <rdfs:label xml:lang="en">cat</rdfs:label>
    </oboInOwl:Synonym>
    


    <!-- http://ontofox.hegroup.org/b9nrbfkn.out.owl#genid132 -->

    <rdf:Description rdf:about="http://ontofox.hegroup.org/b9nrbfkn.out.owl#genid132"/>
    <oboInOwl:Synonym>
        <rdfs:label xml:lang="en"
            >Rodents and rabbits</rdfs:label>
    </oboInOwl:Synonym>
    


    <!-- http://ontofox.hegroup.org/b9nrbfkn.out.owl#genid133 -->

    <rdf:Description rdf:about="http://ontofox.hegroup.org/b9nrbfkn.out.owl#genid133"/>
    <oboInOwl:Synonym>
        <rdfs:label xml:lang="en">great apes</rdfs:label>
    </oboInOwl:Synonym>
    


    <!-- http://ontofox.hegroup.org/b9nrbfkn.out.owl#genid134 -->

    <rdf:Description rdf:about="http://ontofox.hegroup.org/b9nrbfkn.out.owl#genid134"/>
    <oboInOwl:Synonym>
        <rdfs:label xml:lang="en"
            >Rodents and rabbits</rdfs:label>
    </oboInOwl:Synonym>
    


    <!-- http://ontofox.hegroup.org/b9nrbfkn.out.owl#genid135 -->

    <rdf:Description rdf:about="http://ontofox.hegroup.org/b9nrbfkn.out.owl#genid135"/>
    <oboInOwl:Synonym>
        <rdfs:label xml:lang="en"
            >multicellular animals</rdfs:label>
    </oboInOwl:Synonym>
    


    <!-- http://ontofox.hegroup.org/b9nrbfkn.out.owl#genid136 -->

    <rdf:Description rdf:about="http://ontofox.hegroup.org/b9nrbfkn.out.owl#genid136"/>
    <oboInOwl:Synonym>
        <rdfs:label xml:lang="en">metazoans</rdfs:label>
    </oboInOwl:Synonym>
    


    <!-- http://ontofox.hegroup.org/b9nrbfkn.out.owl#genid137 -->

    <rdf:Description rdf:about="http://ontofox.hegroup.org/b9nrbfkn.out.owl#genid137"/>
    <oboInOwl:Synonym>
        <rdfs:label xml:lang="en"
            >multicellular animals</rdfs:label>
    </oboInOwl:Synonym>
    


    <!-- http://ontofox.hegroup.org/b9nrbfkn.out.owl#genid138 -->

    <rdf:Description rdf:about="http://ontofox.hegroup.org/b9nrbfkn.out.owl#genid138"/>
    <oboInOwl:Synonym>
        <rdfs:label xml:lang="en">metazoans</rdfs:label>
    </oboInOwl:Synonym>
    


    <!-- http://ontofox.hegroup.org/b9nrbfkn.out.owl#genid139 -->

    <rdf:Description rdf:about="http://ontofox.hegroup.org/b9nrbfkn.out.owl#genid139"/>
    <oboInOwl:Synonym>
        <rdfs:label xml:lang="en"
            >bony vertebrates</rdfs:label>
    </oboInOwl:Synonym>
    


    <!-- http://ontofox.hegroup.org/b9nrbfkn.out.owl#genid14 -->

    <rdf:Description rdf:about="http://ontofox.hegroup.org/b9nrbfkn.out.owl#genid14"/>
    <oboInOwl:Synonym>
        <rdfs:label xml:lang="en">mammals</rdfs:label>
    </oboInOwl:Synonym>
    


    <!-- http://ontofox.hegroup.org/b9nrbfkn.out.owl#genid140 -->

    <rdf:Description rdf:about="http://ontofox.hegroup.org/b9nrbfkn.out.owl#genid140"/>
    <oboInOwl:Synonym>
        <rdfs:label xml:lang="en"
            >bony vertebrates</rdfs:label>
    </oboInOwl:Synonym>
    


    <!-- http://ontofox.hegroup.org/b9nrbfkn.out.owl#genid141 -->

    <rdf:Description rdf:about="http://ontofox.hegroup.org/b9nrbfkn.out.owl#genid141"/>
    <oboInOwl:Synonym>
        <rdfs:label xml:lang="en">chordates</rdfs:label>
    </oboInOwl:Synonym>
    


    <!-- http://ontofox.hegroup.org/b9nrbfkn.out.owl#genid142 -->

    <rdf:Description rdf:about="http://ontofox.hegroup.org/b9nrbfkn.out.owl#genid142"/>
    <oboInOwl:Synonym>
        <rdfs:label xml:lang="en">chordates</rdfs:label>
    </oboInOwl:Synonym>
    


    <!-- http://ontofox.hegroup.org/b9nrbfkn.out.owl#genid143 -->

    <rdf:Description rdf:about="http://ontofox.hegroup.org/b9nrbfkn.out.owl#genid143"/>
    <oboInOwl:Synonym>
        <rdfs:label xml:lang="en"
            >jawed vertebrates</rdfs:label>
    </oboInOwl:Synonym>
    


    <!-- http://ontofox.hegroup.org/b9nrbfkn.out.owl#genid144 -->

    <rdf:Description rdf:about="http://ontofox.hegroup.org/b9nrbfkn.out.owl#genid144"/>
    <oboInOwl:Synonym>
        <rdfs:label xml:lang="en">boars</rdfs:label>
    </oboInOwl:Synonym>
    


    <!-- http://ontofox.hegroup.org/b9nrbfkn.out.owl#genid145 -->

    <rdf:Description rdf:about="http://ontofox.hegroup.org/b9nrbfkn.out.owl#genid145"/>
    <oboInOwl:Synonym>
        <rdfs:label xml:lang="en"
            >jawed vertebrates</rdfs:label>
    </oboInOwl:Synonym>
    


    <!-- http://ontofox.hegroup.org/b9nrbfkn.out.owl#genid146 -->

    <rdf:Description rdf:about="http://ontofox.hegroup.org/b9nrbfkn.out.owl#genid146"/>
    <oboInOwl:Synonym>
        <rdfs:label xml:lang="en">vertebrates</rdfs:label>
    </oboInOwl:Synonym>
    


    <!-- http://ontofox.hegroup.org/b9nrbfkn.out.owl#genid147 -->

    <rdf:Description rdf:about="http://ontofox.hegroup.org/b9nrbfkn.out.owl#genid147"/>
    <oboInOwl:Synonym>
        <rdfs:label xml:lang="en">vertebrates</rdfs:label>
    </oboInOwl:Synonym>
    


    <!-- http://ontofox.hegroup.org/b9nrbfkn.out.owl#genid148 -->

    <rdf:Description rdf:about="http://ontofox.hegroup.org/b9nrbfkn.out.owl#genid148"/>
    <oboInOwl:Synonym>
        <rdfs:label xml:lang="en">carnivores</rdfs:label>
    </oboInOwl:Synonym>
    


    <!-- http://ontofox.hegroup.org/b9nrbfkn.out.owl#genid149 -->

    <rdf:Description rdf:about="http://ontofox.hegroup.org/b9nrbfkn.out.owl#genid149"/>
    <oboInOwl:Synonym>
        <rdfs:label xml:lang="en">carnivores</rdfs:label>
    </oboInOwl:Synonym>
    


    <!-- http://ontofox.hegroup.org/b9nrbfkn.out.owl#genid15 -->

    <rdf:Description rdf:about="http://ontofox.hegroup.org/b9nrbfkn.out.owl#genid15"/>
    <oboInOwl:Synonym>
        <rdfs:label xml:lang="en">chickens</rdfs:label>
    </oboInOwl:Synonym>
    


    <!-- http://ontofox.hegroup.org/b9nrbfkn.out.owl#genid150 -->

    <rdf:Description rdf:about="http://ontofox.hegroup.org/b9nrbfkn.out.owl#genid150"/>
    <oboInOwl:Synonym>
        <rdfs:label xml:lang="en">amniotes</rdfs:label>
    </oboInOwl:Synonym>
    


    <!-- http://ontofox.hegroup.org/b9nrbfkn.out.owl#genid151 -->

    <rdf:Description rdf:about="http://ontofox.hegroup.org/b9nrbfkn.out.owl#genid151"/>
    <oboInOwl:Synonym>
        <rdfs:label xml:lang="en">amniotes</rdfs:label>
    </oboInOwl:Synonym>
    


    <!-- http://ontofox.hegroup.org/b9nrbfkn.out.owl#genid152 -->

    <rdf:Description rdf:about="http://ontofox.hegroup.org/b9nrbfkn.out.owl#genid152"/>
    <oboInOwl:Synonym>
        <rdfs:label xml:lang="en">domestic cow</rdfs:label>
    </oboInOwl:Synonym>
    


    <!-- http://ontofox.hegroup.org/b9nrbfkn.out.owl#genid153 -->

    <rdf:Description rdf:about="http://ontofox.hegroup.org/b9nrbfkn.out.owl#genid153"/>
    <oboInOwl:Synonym>
        <rdfs:label xml:lang="en">bovine</rdfs:label>
    </oboInOwl:Synonym>
    


    <!-- http://ontofox.hegroup.org/b9nrbfkn.out.owl#genid154 -->

    <rdf:Description rdf:about="http://ontofox.hegroup.org/b9nrbfkn.out.owl#genid154"/>
    <oboInOwl:Synonym>
        <rdfs:label xml:lang="en">bovine</rdfs:label>
    </oboInOwl:Synonym>
    


    <!-- http://ontofox.hegroup.org/b9nrbfkn.out.owl#genid155 -->

    <rdf:Description rdf:about="http://ontofox.hegroup.org/b9nrbfkn.out.owl#genid155"/>
    <oboInOwl:Synonym>
        <rdfs:label xml:lang="en">pigs</rdfs:label>
    </oboInOwl:Synonym>
    


    <!-- http://ontofox.hegroup.org/b9nrbfkn.out.owl#genid156 -->

    <rdf:Description rdf:about="http://ontofox.hegroup.org/b9nrbfkn.out.owl#genid156"/>
    <oboInOwl:Synonym>
        <rdfs:label xml:lang="en">domestic cow</rdfs:label>
    </oboInOwl:Synonym>
    


    <!-- http://ontofox.hegroup.org/b9nrbfkn.out.owl#genid157 -->

    <rdf:Description rdf:about="http://ontofox.hegroup.org/b9nrbfkn.out.owl#genid157"/>
    <oboInOwl:Synonym>
        <rdfs:label xml:lang="en">cattle</rdfs:label>
    </oboInOwl:Synonym>
    


    <!-- http://ontofox.hegroup.org/b9nrbfkn.out.owl#genid158 -->

    <rdf:Description rdf:about="http://ontofox.hegroup.org/b9nrbfkn.out.owl#genid158"/>
    <oboInOwl:Synonym>
        <rdfs:label xml:lang="en">domestic cattle</rdfs:label>
    </oboInOwl:Synonym>
    


    <!-- http://ontofox.hegroup.org/b9nrbfkn.out.owl#genid159 -->

    <rdf:Description rdf:about="http://ontofox.hegroup.org/b9nrbfkn.out.owl#genid159"/>
    <oboInOwl:Synonym>
        <rdfs:label xml:lang="en">cow</rdfs:label>
    </oboInOwl:Synonym>
    


    <!-- http://ontofox.hegroup.org/b9nrbfkn.out.owl#genid16 -->

    <rdf:Description rdf:about="http://ontofox.hegroup.org/b9nrbfkn.out.owl#genid16"/>
    <oboInOwl:Synonym>
        <rdfs:label xml:lang="en">chicken</rdfs:label>
    </oboInOwl:Synonym>
    


    <!-- http://ontofox.hegroup.org/b9nrbfkn.out.owl#genid160 -->

    <rdf:Description rdf:about="http://ontofox.hegroup.org/b9nrbfkn.out.owl#genid160"/>
    <oboInOwl:Synonym>
        <rdfs:label xml:lang="en">cattle</rdfs:label>
    </oboInOwl:Synonym>
    


    <!-- http://ontofox.hegroup.org/b9nrbfkn.out.owl#genid161 -->

    <rdf:Description rdf:about="http://ontofox.hegroup.org/b9nrbfkn.out.owl#genid161"/>
    <oboInOwl:Synonym>
        <rdfs:label xml:lang="en">cow</rdfs:label>
    </oboInOwl:Synonym>
    


    <!-- http://ontofox.hegroup.org/b9nrbfkn.out.owl#genid162 -->

    <rdf:Description rdf:about="http://ontofox.hegroup.org/b9nrbfkn.out.owl#genid162"/>
    <oboInOwl:Synonym>
        <rdfs:label xml:lang="en">domestic cattle</rdfs:label>
    </oboInOwl:Synonym>
    


    <!-- http://ontofox.hegroup.org/b9nrbfkn.out.owl#genid163 -->

    <rdf:Description rdf:about="http://ontofox.hegroup.org/b9nrbfkn.out.owl#genid163"/>
    <oboInOwl:Synonym>
        <rdfs:label xml:lang="en">domestic horse</rdfs:label>
    </oboInOwl:Synonym>
    


    <!-- http://ontofox.hegroup.org/b9nrbfkn.out.owl#genid164 -->

    <rdf:Description rdf:about="http://ontofox.hegroup.org/b9nrbfkn.out.owl#genid164"/>
    <oboInOwl:Synonym>
        <rdfs:label xml:lang="en">domestic horse</rdfs:label>
    </oboInOwl:Synonym>
    


    <!-- http://ontofox.hegroup.org/b9nrbfkn.out.owl#genid165 -->

    <rdf:Description rdf:about="http://ontofox.hegroup.org/b9nrbfkn.out.owl#genid165"/>
    <oboInOwl:Synonym>
        <rdfs:label xml:lang="en">horse</rdfs:label>
    </oboInOwl:Synonym>
    


    <!-- http://ontofox.hegroup.org/b9nrbfkn.out.owl#genid166 -->

    <rdf:Description rdf:about="http://ontofox.hegroup.org/b9nrbfkn.out.owl#genid166"/>
    <oboInOwl:Synonym>
        <rdfs:label xml:lang="en">boars</rdfs:label>
    </oboInOwl:Synonym>
    


    <!-- http://ontofox.hegroup.org/b9nrbfkn.out.owl#genid167 -->

    <rdf:Description rdf:about="http://ontofox.hegroup.org/b9nrbfkn.out.owl#genid167"/>
    <oboInOwl:Synonym>
        <rdfs:label xml:lang="en">equine</rdfs:label>
    </oboInOwl:Synonym>
    


    <!-- http://ontofox.hegroup.org/b9nrbfkn.out.owl#genid168 -->

    <rdf:Description rdf:about="http://ontofox.hegroup.org/b9nrbfkn.out.owl#genid168"/>
    <oboInOwl:Synonym>
        <rdfs:label xml:lang="en">equine</rdfs:label>
    </oboInOwl:Synonym>
    


    <!-- http://ontofox.hegroup.org/b9nrbfkn.out.owl#genid169 -->

    <rdf:Description rdf:about="http://ontofox.hegroup.org/b9nrbfkn.out.owl#genid169"/>
    <oboInOwl:Synonym>
        <rdfs:label xml:lang="en">horse</rdfs:label>
    </oboInOwl:Synonym>
    


    <!-- http://ontofox.hegroup.org/b9nrbfkn.out.owl#genid17 -->

    <rdf:Description rdf:about="http://ontofox.hegroup.org/b9nrbfkn.out.owl#genid17"/>
    <oboInOwl:Synonym>
        <rdfs:label xml:lang="en">chickens</rdfs:label>
    </oboInOwl:Synonym>
    


    <!-- http://ontofox.hegroup.org/b9nrbfkn.out.owl#genid170 -->

    <rdf:Description rdf:about="http://ontofox.hegroup.org/b9nrbfkn.out.owl#genid170"/>
    <oboInOwl:Synonym>
        <rdfs:label xml:lang="en">eukaryotes</rdfs:label>
    </oboInOwl:Synonym>
    


    <!-- http://ontofox.hegroup.org/b9nrbfkn.out.owl#genid171 -->

    <rdf:Description rdf:about="http://ontofox.hegroup.org/b9nrbfkn.out.owl#genid171"/>
    <oboInOwl:Synonym>
        <rdfs:label xml:lang="en">eukaryotes</rdfs:label>
    </oboInOwl:Synonym>
    


    <!-- http://ontofox.hegroup.org/b9nrbfkn.out.owl#genid172 -->

    <rdf:Description rdf:about="http://ontofox.hegroup.org/b9nrbfkn.out.owl#genid172"/>
    <oboInOwl:Synonym>
        <rdfs:label xml:lang="en">eucaryotes</rdfs:label>
    </oboInOwl:Synonym>
    


    <!-- http://ontofox.hegroup.org/b9nrbfkn.out.owl#genid173 -->

    <rdf:Description rdf:about="http://ontofox.hegroup.org/b9nrbfkn.out.owl#genid173"/>
    <oboInOwl:Synonym>
        <rdfs:label xml:lang="en">eucaryotes</rdfs:label>
    </oboInOwl:Synonym>
    


    <!-- http://ontofox.hegroup.org/b9nrbfkn.out.owl#genid174 -->

    <rdf:Description rdf:about="http://ontofox.hegroup.org/b9nrbfkn.out.owl#genid174"/>
    <oboInOwl:Synonym>
        <rdfs:label xml:lang="en">apes</rdfs:label>
    </oboInOwl:Synonym>
    


    <!-- http://ontofox.hegroup.org/b9nrbfkn.out.owl#genid175 -->

    <rdf:Description rdf:about="http://ontofox.hegroup.org/b9nrbfkn.out.owl#genid175"/>
    <oboInOwl:Synonym>
        <rdfs:label xml:lang="en">apes</rdfs:label>
    </oboInOwl:Synonym>
    


    <!-- http://ontofox.hegroup.org/b9nrbfkn.out.owl#genid176 -->

    <rdf:Description rdf:about="http://ontofox.hegroup.org/b9nrbfkn.out.owl#genid176"/>
    <oboInOwl:Synonym>
        <rdfs:label xml:lang="en">birds</rdfs:label>
    </oboInOwl:Synonym>
    


    <!-- http://ontofox.hegroup.org/b9nrbfkn.out.owl#genid177 -->

    <rdf:Description rdf:about="http://ontofox.hegroup.org/b9nrbfkn.out.owl#genid177"/>
    <oboInOwl:Synonym>
        <rdfs:label xml:lang="en">pigs</rdfs:label>
    </oboInOwl:Synonym>
    


    <!-- http://ontofox.hegroup.org/b9nrbfkn.out.owl#genid178 -->

    <rdf:Description rdf:about="http://ontofox.hegroup.org/b9nrbfkn.out.owl#genid178"/>
    <oboInOwl:Synonym>
        <rdfs:label xml:lang="en">birds</rdfs:label>
    </oboInOwl:Synonym>
    


    <!-- http://ontofox.hegroup.org/b9nrbfkn.out.owl#genid179 -->

    <rdf:Description rdf:about="http://ontofox.hegroup.org/b9nrbfkn.out.owl#genid179"/>
    <oboInOwl:Synonym>
        <rdfs:label xml:lang="en">cat family</rdfs:label>
    </oboInOwl:Synonym>
    


    <!-- http://ontofox.hegroup.org/b9nrbfkn.out.owl#genid18 -->

    <rdf:Description rdf:about="http://ontofox.hegroup.org/b9nrbfkn.out.owl#genid18"/>
    <oboInOwl:Synonym>
        <rdfs:label xml:lang="en">bantam</rdfs:label>
    </oboInOwl:Synonym>
    


    <!-- http://ontofox.hegroup.org/b9nrbfkn.out.owl#genid180 -->

    <rdf:Description rdf:about="http://ontofox.hegroup.org/b9nrbfkn.out.owl#genid180"/>
    <oboInOwl:Synonym>
        <rdfs:label xml:lang="en">cat family</rdfs:label>
    </oboInOwl:Synonym>
    


    <!-- http://ontofox.hegroup.org/b9nrbfkn.out.owl#genid181 -->

    <rdf:Description rdf:about="http://ontofox.hegroup.org/b9nrbfkn.out.owl#genid181"/>
    <oboInOwl:Synonym>
        <rdfs:label xml:lang="en">oxen, cattle</rdfs:label>
    </oboInOwl:Synonym>
    


    <!-- http://ontofox.hegroup.org/b9nrbfkn.out.owl#genid182 -->

    <rdf:Description rdf:about="http://ontofox.hegroup.org/b9nrbfkn.out.owl#genid182"/>
    <oboInOwl:Synonym>
        <rdfs:label xml:lang="en">oxen, cattle</rdfs:label>
    </oboInOwl:Synonym>
    


    <!-- http://ontofox.hegroup.org/b9nrbfkn.out.owl#genid183 -->

    <rdf:Description rdf:about="http://ontofox.hegroup.org/b9nrbfkn.out.owl#genid183"/>
    <oboInOwl:Synonym>
        <rdfs:label xml:lang="en">lambs</rdfs:label>
    </oboInOwl:Synonym>
    


    <!-- http://ontofox.hegroup.org/b9nrbfkn.out.owl#genid184 -->

    <rdf:Description rdf:about="http://ontofox.hegroup.org/b9nrbfkn.out.owl#genid184"/>
    <oboInOwl:Synonym>
        <rdfs:label xml:lang="en">domestic sheep</rdfs:label>
    </oboInOwl:Synonym>
    


    <!-- http://ontofox.hegroup.org/b9nrbfkn.out.owl#genid185 -->

    <rdf:Description rdf:about="http://ontofox.hegroup.org/b9nrbfkn.out.owl#genid185"/>
    <oboInOwl:Synonym>
        <rdfs:label xml:lang="en">domestic sheep</rdfs:label>
    </oboInOwl:Synonym>
    


    <!-- http://ontofox.hegroup.org/b9nrbfkn.out.owl#genid186 -->

    <rdf:Description rdf:about="http://ontofox.hegroup.org/b9nrbfkn.out.owl#genid186"/>
    <oboInOwl:Synonym>
        <rdfs:label xml:lang="en">lambs</rdfs:label>
    </oboInOwl:Synonym>
    


    <!-- http://ontofox.hegroup.org/b9nrbfkn.out.owl#genid187 -->

    <rdf:Description rdf:about="http://ontofox.hegroup.org/b9nrbfkn.out.owl#genid187"/>
    <oboInOwl:Synonym>
        <rdfs:label xml:lang="en">sheep</rdfs:label>
    </oboInOwl:Synonym>
    


    <!-- http://ontofox.hegroup.org/b9nrbfkn.out.owl#genid188 -->

    <rdf:Description rdf:about="http://ontofox.hegroup.org/b9nrbfkn.out.owl#genid188"/>
    <oboInOwl:Synonym>
        <rdfs:label xml:lang="en"
            >placental mammals</rdfs:label>
    </oboInOwl:Synonym>
    


    <!-- http://ontofox.hegroup.org/b9nrbfkn.out.owl#genid189 -->

    <rdf:Description rdf:about="http://ontofox.hegroup.org/b9nrbfkn.out.owl#genid189"/>
    <oboInOwl:Synonym>
        <rdfs:label xml:lang="en">sheep</rdfs:label>
    </oboInOwl:Synonym>
    


    <!-- http://ontofox.hegroup.org/b9nrbfkn.out.owl#genid19 -->

    <rdf:Description rdf:about="http://ontofox.hegroup.org/b9nrbfkn.out.owl#genid19"/>
    <oboInOwl:Synonym>
        <rdfs:label xml:lang="en">chicken</rdfs:label>
    </oboInOwl:Synonym>
    


    <!-- http://ontofox.hegroup.org/b9nrbfkn.out.owl#genid190 -->

    <rdf:Description rdf:about="http://ontofox.hegroup.org/b9nrbfkn.out.owl#genid190"/>
    <oboInOwl:Synonym>
        <rdfs:label xml:lang="en">wild sheep</rdfs:label>
    </oboInOwl:Synonym>
    


    <!-- http://ontofox.hegroup.org/b9nrbfkn.out.owl#genid191 -->

    <rdf:Description rdf:about="http://ontofox.hegroup.org/b9nrbfkn.out.owl#genid191"/>
    <oboInOwl:Synonym>
        <rdfs:label xml:lang="en">wild sheep</rdfs:label>
    </oboInOwl:Synonym>
    


    <!-- http://ontofox.hegroup.org/b9nrbfkn.out.owl#genid192 -->

    <rdf:Description rdf:about="http://ontofox.hegroup.org/b9nrbfkn.out.owl#genid192"/>
    <oboInOwl:Synonym>
        <rdfs:label xml:lang="en">mouse</rdfs:label>
    </oboInOwl:Synonym>
    


    <!-- http://ontofox.hegroup.org/b9nrbfkn.out.owl#genid193 -->

    <rdf:Description rdf:about="http://ontofox.hegroup.org/b9nrbfkn.out.owl#genid193"/>
    <oboInOwl:Synonym>
        <rdfs:label xml:lang="en">house mouse</rdfs:label>
    </oboInOwl:Synonym>
    


    <!-- http://ontofox.hegroup.org/b9nrbfkn.out.owl#genid194 -->

    <rdf:Description rdf:about="http://ontofox.hegroup.org/b9nrbfkn.out.owl#genid194"/>
    <oboInOwl:Synonym>
        <rdfs:label xml:lang="en">mouse</rdfs:label>
    </oboInOwl:Synonym>
    


    <!-- http://ontofox.hegroup.org/b9nrbfkn.out.owl#genid195 -->

    <rdf:Description rdf:about="http://ontofox.hegroup.org/b9nrbfkn.out.owl#genid195"/>
    <oboInOwl:Synonym>
        <rdfs:label xml:lang="en">house mouse</rdfs:label>
    </oboInOwl:Synonym>
    


    <!-- http://ontofox.hegroup.org/b9nrbfkn.out.owl#genid196 -->

    <rdf:Description rdf:about="http://ontofox.hegroup.org/b9nrbfkn.out.owl#genid196"/>
    <oboInOwl:Synonym>
        <rdfs:label xml:lang="en">wild boar</rdfs:label>
    </oboInOwl:Synonym>
    


    <!-- http://ontofox.hegroup.org/b9nrbfkn.out.owl#genid197 -->

    <rdf:Description rdf:about="http://ontofox.hegroup.org/b9nrbfkn.out.owl#genid197"/>
    <oboInOwl:Synonym>
        <rdfs:label xml:lang="en">pigs</rdfs:label>
    </oboInOwl:Synonym>
    


    <!-- http://ontofox.hegroup.org/b9nrbfkn.out.owl#genid198 -->

    <rdf:Description rdf:about="http://ontofox.hegroup.org/b9nrbfkn.out.owl#genid198"/>
    <oboInOwl:Synonym>
        <rdfs:label xml:lang="en">swine</rdfs:label>
    </oboInOwl:Synonym>
    


    <!-- http://ontofox.hegroup.org/b9nrbfkn.out.owl#genid2 -->

    <rdf:Description rdf:about="http://ontofox.hegroup.org/b9nrbfkn.out.owl#genid2"/>
    <oboInOwl:Synonym>
        <rdfs:label xml:lang="en">house mouse</rdfs:label>
    </oboInOwl:Synonym>
    


    <!-- http://ontofox.hegroup.org/b9nrbfkn.out.owl#genid20 -->

    <rdf:Description rdf:about="http://ontofox.hegroup.org/b9nrbfkn.out.owl#genid20"/>
    <oboInOwl:Synonym>
        <rdfs:label xml:lang="en">bantam</rdfs:label>
    </oboInOwl:Synonym>
    


    <!-- http://ontofox.hegroup.org/b9nrbfkn.out.owl#genid21 -->

    <rdf:Description rdf:about="http://ontofox.hegroup.org/b9nrbfkn.out.owl#genid21"/>
    <oboInOwl:Synonym>
        <rdfs:label xml:lang="en"
            >whales, hippos, ruminants, pigs, camels etc.</rdfs:label>
    </oboInOwl:Synonym>
    


    <!-- http://ontofox.hegroup.org/b9nrbfkn.out.owl#genid22 -->

    <rdf:Description rdf:about="http://ontofox.hegroup.org/b9nrbfkn.out.owl#genid22"/>
    <oboInOwl:Synonym>
        <rdfs:label xml:lang="en"
            >whales, hippos, ruminants, pigs, camels etc.</rdfs:label>
    </oboInOwl:Synonym>
    


    <!-- http://ontofox.hegroup.org/b9nrbfkn.out.owl#genid23 -->

    <rdf:Description rdf:about="http://ontofox.hegroup.org/b9nrbfkn.out.owl#genid23"/>
    <oboInOwl:Synonym>
        <rdfs:label xml:lang="en">placentals</rdfs:label>
    </oboInOwl:Synonym>
    


    <!-- http://ontofox.hegroup.org/b9nrbfkn.out.owl#genid24 -->

    <rdf:Description rdf:about="http://ontofox.hegroup.org/b9nrbfkn.out.owl#genid24"/>
    <oboInOwl:Synonym>
        <rdfs:label xml:lang="en">placentals</rdfs:label>
    </oboInOwl:Synonym>
    


    <!-- http://ontofox.hegroup.org/b9nrbfkn.out.owl#genid25 -->

    <rdf:Description rdf:about="http://ontofox.hegroup.org/b9nrbfkn.out.owl#genid25"/>
    <oboInOwl:Synonym>
        <rdfs:label xml:lang="en"
            >eutherian mammals</rdfs:label>
    </oboInOwl:Synonym>
    


    <!-- http://ontofox.hegroup.org/b9nrbfkn.out.owl#genid26 -->

    <rdf:Description rdf:about="http://ontofox.hegroup.org/b9nrbfkn.out.owl#genid26"/>
    <oboInOwl:Synonym>
        <rdfs:label xml:lang="en"
            >eutherian mammals</rdfs:label>
    </oboInOwl:Synonym>
    


    <!-- http://ontofox.hegroup.org/b9nrbfkn.out.owl#genid27 -->

    <rdf:Description rdf:about="http://ontofox.hegroup.org/b9nrbfkn.out.owl#genid27"/>
    <oboInOwl:Synonym>
        <rdfs:label xml:lang="en"
            >placental mammals</rdfs:label>
    </oboInOwl:Synonym>
    


    <!-- http://ontofox.hegroup.org/b9nrbfkn.out.owl#genid28 -->

    <rdf:Description rdf:about="http://ontofox.hegroup.org/b9nrbfkn.out.owl#genid28"/>
    <oboInOwl:Synonym>
        <rdfs:label xml:lang="en"
            >placental mammals</rdfs:label>
    </oboInOwl:Synonym>
    


    <!-- http://ontofox.hegroup.org/b9nrbfkn.out.owl#genid29 -->

    <rdf:Description rdf:about="http://ontofox.hegroup.org/b9nrbfkn.out.owl#genid29"/>
    <oboInOwl:Synonym>
        <rdfs:label xml:lang="en">primate</rdfs:label>
    </oboInOwl:Synonym>
    


    <!-- http://ontofox.hegroup.org/b9nrbfkn.out.owl#genid3 -->

    <rdf:Description rdf:about="http://ontofox.hegroup.org/b9nrbfkn.out.owl#genid3"/>
    <oboInOwl:Synonym>
        <rdfs:label xml:lang="en">house mouse</rdfs:label>
    </oboInOwl:Synonym>
    


    <!-- http://ontofox.hegroup.org/b9nrbfkn.out.owl#genid30 -->

    <rdf:Description rdf:about="http://ontofox.hegroup.org/b9nrbfkn.out.owl#genid30"/>
    <oboInOwl:Synonym>
        <rdfs:label xml:lang="en">primate</rdfs:label>
    </oboInOwl:Synonym>
    


    <!-- http://ontofox.hegroup.org/b9nrbfkn.out.owl#genid31 -->

    <rdf:Description rdf:about="http://ontofox.hegroup.org/b9nrbfkn.out.owl#genid31"/>
    <oboInOwl:Synonym>
        <rdfs:label xml:lang="en">man</rdfs:label>
    </oboInOwl:Synonym>
    


    <!-- http://ontofox.hegroup.org/b9nrbfkn.out.owl#genid32 -->

    <rdf:Description rdf:about="http://ontofox.hegroup.org/b9nrbfkn.out.owl#genid32"/>
    <oboInOwl:Synonym>
        <rdfs:label xml:lang="en">human</rdfs:label>
    </oboInOwl:Synonym>
    


    <!-- http://ontofox.hegroup.org/b9nrbfkn.out.owl#genid33 -->

    <rdf:Description rdf:about="http://ontofox.hegroup.org/b9nrbfkn.out.owl#genid33"/>
    <oboInOwl:Synonym>
        <rdfs:label xml:lang="en">man</rdfs:label>
    </oboInOwl:Synonym>
    


    <!-- http://ontofox.hegroup.org/b9nrbfkn.out.owl#genid34 -->

    <rdf:Description rdf:about="http://ontofox.hegroup.org/b9nrbfkn.out.owl#genid34"/>
    <oboInOwl:Synonym>
        <rdfs:label xml:lang="en">human</rdfs:label>
    </oboInOwl:Synonym>
    


    <!-- http://ontofox.hegroup.org/b9nrbfkn.out.owl#genid35 -->

    <rdf:Description rdf:about="http://ontofox.hegroup.org/b9nrbfkn.out.owl#genid35"/>
    <oboInOwl:Synonym>
        <rdfs:label xml:lang="en">dogs</rdfs:label>
    </oboInOwl:Synonym>
    


    <!-- http://ontofox.hegroup.org/b9nrbfkn.out.owl#genid36 -->

    <rdf:Description rdf:about="http://ontofox.hegroup.org/b9nrbfkn.out.owl#genid36"/>
    <oboInOwl:Synonym>
        <rdfs:label xml:lang="en">dog</rdfs:label>
    </oboInOwl:Synonym>
    


    <!-- http://ontofox.hegroup.org/b9nrbfkn.out.owl#genid37 -->

    <rdf:Description rdf:about="http://ontofox.hegroup.org/b9nrbfkn.out.owl#genid37"/>
    <oboInOwl:Synonym>
        <rdfs:label xml:lang="en">dog</rdfs:label>
    </oboInOwl:Synonym>
    


    <!-- http://ontofox.hegroup.org/b9nrbfkn.out.owl#genid38 -->

    <rdf:Description rdf:about="http://ontofox.hegroup.org/b9nrbfkn.out.owl#genid38"/>
    <oboInOwl:Synonym>
        <rdfs:label xml:lang="en">dogs</rdfs:label>
    </oboInOwl:Synonym>
    


    <!-- http://ontofox.hegroup.org/b9nrbfkn.out.owl#genid39 -->

    <rdf:Description rdf:about="http://ontofox.hegroup.org/b9nrbfkn.out.owl#genid39"/>
    <oboInOwl:Synonym>
        <rdfs:label xml:lang="en">cat</rdfs:label>
    </oboInOwl:Synonym>
    


    <!-- http://ontofox.hegroup.org/b9nrbfkn.out.owl#genid4 -->

    <rdf:Description rdf:about="http://ontofox.hegroup.org/b9nrbfkn.out.owl#genid4"/>
    <oboInOwl:Synonym>
        <rdfs:label xml:lang="en">mouse</rdfs:label>
    </oboInOwl:Synonym>
    


    <!-- http://ontofox.hegroup.org/b9nrbfkn.out.owl#genid40 -->

    <rdf:Description rdf:about="http://ontofox.hegroup.org/b9nrbfkn.out.owl#genid40"/>
    <oboInOwl:Synonym>
        <rdfs:label xml:lang="en">cats</rdfs:label>
    </oboInOwl:Synonym>
    


    <!-- http://ontofox.hegroup.org/b9nrbfkn.out.owl#genid41 -->

    <rdf:Description rdf:about="http://ontofox.hegroup.org/b9nrbfkn.out.owl#genid41"/>
    <oboInOwl:Synonym>
        <rdfs:label xml:lang="en">cats</rdfs:label>
    </oboInOwl:Synonym>
    


    <!-- http://ontofox.hegroup.org/b9nrbfkn.out.owl#genid42 -->

    <rdf:Description rdf:about="http://ontofox.hegroup.org/b9nrbfkn.out.owl#genid42"/>
    <oboInOwl:Synonym>
        <rdfs:label xml:lang="en">domestic cat</rdfs:label>
    </oboInOwl:Synonym>
    


    <!-- http://ontofox.hegroup.org/b9nrbfkn.out.owl#genid43 -->

    <rdf:Description rdf:about="http://ontofox.hegroup.org/b9nrbfkn.out.owl#genid43"/>
    <oboInOwl:Synonym>
        <rdfs:label xml:lang="en">domestic cat</rdfs:label>
    </oboInOwl:Synonym>
    


    <!-- http://ontofox.hegroup.org/b9nrbfkn.out.owl#genid44 -->

    <rdf:Description rdf:about="http://ontofox.hegroup.org/b9nrbfkn.out.owl#genid44"/>
    <oboInOwl:Synonym>
        <rdfs:label xml:lang="en">cat</rdfs:label>
    </oboInOwl:Synonym>
    


    <!-- http://ontofox.hegroup.org/b9nrbfkn.out.owl#genid45 -->

    <rdf:Description rdf:about="http://ontofox.hegroup.org/b9nrbfkn.out.owl#genid45"/>
    <oboInOwl:Synonym>
        <rdfs:label xml:lang="en">equine</rdfs:label>
    </oboInOwl:Synonym>
    


    <!-- http://ontofox.hegroup.org/b9nrbfkn.out.owl#genid46 -->

    <rdf:Description rdf:about="http://ontofox.hegroup.org/b9nrbfkn.out.owl#genid46"/>
    <oboInOwl:Synonym>
        <rdfs:label xml:lang="en">equine</rdfs:label>
    </oboInOwl:Synonym>
    


    <!-- http://ontofox.hegroup.org/b9nrbfkn.out.owl#genid47 -->

    <rdf:Description rdf:about="http://ontofox.hegroup.org/b9nrbfkn.out.owl#genid47"/>
    <oboInOwl:Synonym>
        <rdfs:label xml:lang="en">horse</rdfs:label>
    </oboInOwl:Synonym>
    


    <!-- http://ontofox.hegroup.org/b9nrbfkn.out.owl#genid48 -->

    <rdf:Description rdf:about="http://ontofox.hegroup.org/b9nrbfkn.out.owl#genid48"/>
    <oboInOwl:Synonym>
        <rdfs:label xml:lang="en">domestic horse</rdfs:label>
    </oboInOwl:Synonym>
    


    <!-- http://ontofox.hegroup.org/b9nrbfkn.out.owl#genid49 -->

    <rdf:Description rdf:about="http://ontofox.hegroup.org/b9nrbfkn.out.owl#genid49"/>
    <oboInOwl:Synonym>
        <rdfs:label xml:lang="en">domestic horse</rdfs:label>
    </oboInOwl:Synonym>
    


    <!-- http://ontofox.hegroup.org/b9nrbfkn.out.owl#genid5 -->

    <rdf:Description rdf:about="http://ontofox.hegroup.org/b9nrbfkn.out.owl#genid5"/>
    <oboInOwl:Synonym>
        <rdfs:label xml:lang="en">eucaryotes</rdfs:label>
    </oboInOwl:Synonym>
    


    <!-- http://ontofox.hegroup.org/b9nrbfkn.out.owl#genid50 -->

    <rdf:Description rdf:about="http://ontofox.hegroup.org/b9nrbfkn.out.owl#genid50"/>
    <oboInOwl:Synonym>
        <rdfs:label xml:lang="en">horse</rdfs:label>
    </oboInOwl:Synonym>
    


    <!-- http://ontofox.hegroup.org/b9nrbfkn.out.owl#genid51 -->

    <rdf:Description rdf:about="http://ontofox.hegroup.org/b9nrbfkn.out.owl#genid51"/>
    <oboInOwl:Synonym>
        <rdfs:label xml:lang="en">pigs</rdfs:label>
    </oboInOwl:Synonym>
    


    <!-- http://ontofox.hegroup.org/b9nrbfkn.out.owl#genid52 -->

    <rdf:Description rdf:about="http://ontofox.hegroup.org/b9nrbfkn.out.owl#genid52"/>
    <oboInOwl:Synonym>
        <rdfs:label xml:lang="en">wild boar</rdfs:label>
    </oboInOwl:Synonym>
    


    <!-- http://ontofox.hegroup.org/b9nrbfkn.out.owl#genid53 -->

    <rdf:Description rdf:about="http://ontofox.hegroup.org/b9nrbfkn.out.owl#genid53"/>
    <oboInOwl:Synonym>
        <rdfs:label xml:lang="en">pig</rdfs:label>
    </oboInOwl:Synonym>
    


    <!-- http://ontofox.hegroup.org/b9nrbfkn.out.owl#genid54 -->

    <rdf:Description rdf:about="http://ontofox.hegroup.org/b9nrbfkn.out.owl#genid54"/>
    <oboInOwl:Synonym>
        <rdfs:label xml:lang="en">pig</rdfs:label>
    </oboInOwl:Synonym>
    


    <!-- http://ontofox.hegroup.org/b9nrbfkn.out.owl#genid55 -->

    <rdf:Description rdf:about="http://ontofox.hegroup.org/b9nrbfkn.out.owl#genid55"/>
    <oboInOwl:Synonym>
        <rdfs:label xml:lang="en">wild boar</rdfs:label>
    </oboInOwl:Synonym>
    


    <!-- http://ontofox.hegroup.org/b9nrbfkn.out.owl#genid56 -->

    <rdf:Description rdf:about="http://ontofox.hegroup.org/b9nrbfkn.out.owl#genid56"/>
    <oboInOwl:Synonym>
        <rdfs:label xml:lang="en">pigs</rdfs:label>
    </oboInOwl:Synonym>
    


    <!-- http://ontofox.hegroup.org/b9nrbfkn.out.owl#genid57 -->

    <rdf:Description rdf:about="http://ontofox.hegroup.org/b9nrbfkn.out.owl#genid57"/>
    <oboInOwl:Synonym>
        <rdfs:label xml:lang="en">swine</rdfs:label>
    </oboInOwl:Synonym>
    


    <!-- http://ontofox.hegroup.org/b9nrbfkn.out.owl#genid58 -->

    <rdf:Description rdf:about="http://ontofox.hegroup.org/b9nrbfkn.out.owl#genid58"/>
    <oboInOwl:Synonym>
        <rdfs:label xml:lang="en">swine</rdfs:label>
    </oboInOwl:Synonym>
    


    <!-- http://ontofox.hegroup.org/b9nrbfkn.out.owl#genid59 -->

    <rdf:Description rdf:about="http://ontofox.hegroup.org/b9nrbfkn.out.owl#genid59"/>
    <oboInOwl:Synonym>
        <rdfs:label xml:lang="en">bovine</rdfs:label>
    </oboInOwl:Synonym>
    


    <!-- http://ontofox.hegroup.org/b9nrbfkn.out.owl#genid6 -->

    <rdf:Description rdf:about="http://ontofox.hegroup.org/b9nrbfkn.out.owl#genid6"/>
    <oboInOwl:Synonym>
        <rdfs:label xml:lang="en">eukaryotes</rdfs:label>
    </oboInOwl:Synonym>
    


    <!-- http://ontofox.hegroup.org/b9nrbfkn.out.owl#genid60 -->

    <rdf:Description rdf:about="http://ontofox.hegroup.org/b9nrbfkn.out.owl#genid60"/>
    <oboInOwl:Synonym>
        <rdfs:label xml:lang="en">domestic cattle</rdfs:label>
    </oboInOwl:Synonym>
    


    <!-- http://ontofox.hegroup.org/b9nrbfkn.out.owl#genid61 -->

    <rdf:Description rdf:about="http://ontofox.hegroup.org/b9nrbfkn.out.owl#genid61"/>
    <oboInOwl:Synonym>
        <rdfs:label xml:lang="en">cow</rdfs:label>
    </oboInOwl:Synonym>
    


    <!-- http://ontofox.hegroup.org/b9nrbfkn.out.owl#genid62 -->

    <rdf:Description rdf:about="http://ontofox.hegroup.org/b9nrbfkn.out.owl#genid62"/>
    <oboInOwl:Synonym>
        <rdfs:label xml:lang="en">cattle</rdfs:label>
    </oboInOwl:Synonym>
    


    <!-- http://ontofox.hegroup.org/b9nrbfkn.out.owl#genid63 -->

    <rdf:Description rdf:about="http://ontofox.hegroup.org/b9nrbfkn.out.owl#genid63"/>
    <oboInOwl:Synonym>
        <rdfs:label xml:lang="en">bovine</rdfs:label>
    </oboInOwl:Synonym>
    


    <!-- http://ontofox.hegroup.org/b9nrbfkn.out.owl#genid64 -->

    <rdf:Description rdf:about="http://ontofox.hegroup.org/b9nrbfkn.out.owl#genid64"/>
    <oboInOwl:Synonym>
        <rdfs:label xml:lang="en">domestic cattle</rdfs:label>
    </oboInOwl:Synonym>
    


    <!-- http://ontofox.hegroup.org/b9nrbfkn.out.owl#genid65 -->

    <rdf:Description rdf:about="http://ontofox.hegroup.org/b9nrbfkn.out.owl#genid65"/>
    <oboInOwl:Synonym>
        <rdfs:label xml:lang="en">cow</rdfs:label>
    </oboInOwl:Synonym>
    


    <!-- http://ontofox.hegroup.org/b9nrbfkn.out.owl#genid66 -->

    <rdf:Description rdf:about="http://ontofox.hegroup.org/b9nrbfkn.out.owl#genid66"/>
    <oboInOwl:Synonym>
        <rdfs:label xml:lang="en">cattle</rdfs:label>
    </oboInOwl:Synonym>
    


    <!-- http://ontofox.hegroup.org/b9nrbfkn.out.owl#genid67 -->

    <rdf:Description rdf:about="http://ontofox.hegroup.org/b9nrbfkn.out.owl#genid67"/>
    <oboInOwl:Synonym>
        <rdfs:label xml:lang="en">domestic cow</rdfs:label>
    </oboInOwl:Synonym>
    


    <!-- http://ontofox.hegroup.org/b9nrbfkn.out.owl#genid68 -->

    <rdf:Description rdf:about="http://ontofox.hegroup.org/b9nrbfkn.out.owl#genid68"/>
    <oboInOwl:Synonym>
        <rdfs:label xml:lang="en">domestic cow</rdfs:label>
    </oboInOwl:Synonym>
    


    <!-- http://ontofox.hegroup.org/b9nrbfkn.out.owl#genid69 -->

    <rdf:Description rdf:about="http://ontofox.hegroup.org/b9nrbfkn.out.owl#genid69"/>
    <oboInOwl:Synonym>
        <rdfs:label xml:lang="en">sheep</rdfs:label>
    </oboInOwl:Synonym>
    


    <!-- http://ontofox.hegroup.org/b9nrbfkn.out.owl#genid7 -->

    <rdf:Description rdf:about="http://ontofox.hegroup.org/b9nrbfkn.out.owl#genid7"/>
    <oboInOwl:Synonym>
        <rdfs:label xml:lang="en">eukaryotes</rdfs:label>
    </oboInOwl:Synonym>
    


    <!-- http://ontofox.hegroup.org/b9nrbfkn.out.owl#genid70 -->

    <rdf:Description rdf:about="http://ontofox.hegroup.org/b9nrbfkn.out.owl#genid70"/>
    <oboInOwl:Synonym>
        <rdfs:label xml:lang="en">domestic sheep</rdfs:label>
    </oboInOwl:Synonym>
    


    <!-- http://ontofox.hegroup.org/b9nrbfkn.out.owl#genid71 -->

    <rdf:Description rdf:about="http://ontofox.hegroup.org/b9nrbfkn.out.owl#genid71"/>
    <oboInOwl:Synonym>
        <rdfs:label xml:lang="en">sheep</rdfs:label>
    </oboInOwl:Synonym>
    


    <!-- http://ontofox.hegroup.org/b9nrbfkn.out.owl#genid72 -->

    <rdf:Description rdf:about="http://ontofox.hegroup.org/b9nrbfkn.out.owl#genid72"/>
    <oboInOwl:Synonym>
        <rdfs:label xml:lang="en">wild sheep</rdfs:label>
    </oboInOwl:Synonym>
    


    <!-- http://ontofox.hegroup.org/b9nrbfkn.out.owl#genid73 -->

    <rdf:Description rdf:about="http://ontofox.hegroup.org/b9nrbfkn.out.owl#genid73"/>
    <oboInOwl:Synonym>
        <rdfs:label xml:lang="en">lambs</rdfs:label>
    </oboInOwl:Synonym>
    


    <!-- http://ontofox.hegroup.org/b9nrbfkn.out.owl#genid74 -->

    <rdf:Description rdf:about="http://ontofox.hegroup.org/b9nrbfkn.out.owl#genid74"/>
    <oboInOwl:Synonym>
        <rdfs:label xml:lang="en">lambs</rdfs:label>
    </oboInOwl:Synonym>
    


    <!-- http://ontofox.hegroup.org/b9nrbfkn.out.owl#genid75 -->

    <rdf:Description rdf:about="http://ontofox.hegroup.org/b9nrbfkn.out.owl#genid75"/>
    <oboInOwl:Synonym>
        <rdfs:label xml:lang="en">wild sheep</rdfs:label>
    </oboInOwl:Synonym>
    


    <!-- http://ontofox.hegroup.org/b9nrbfkn.out.owl#genid76 -->

    <rdf:Description rdf:about="http://ontofox.hegroup.org/b9nrbfkn.out.owl#genid76"/>
    <oboInOwl:Synonym>
        <rdfs:label xml:lang="en">domestic sheep</rdfs:label>
    </oboInOwl:Synonym>
    


    <!-- http://ontofox.hegroup.org/b9nrbfkn.out.owl#genid77 -->

    <rdf:Description rdf:about="http://ontofox.hegroup.org/b9nrbfkn.out.owl#genid77"/>
    <oboInOwl:Synonym>
        <rdfs:label xml:lang="en">mammals</rdfs:label>
    </oboInOwl:Synonym>
    


    <!-- http://ontofox.hegroup.org/b9nrbfkn.out.owl#genid78 -->

    <rdf:Description rdf:about="http://ontofox.hegroup.org/b9nrbfkn.out.owl#genid78"/>
    <oboInOwl:Synonym>
        <rdfs:label xml:lang="en">placentals</rdfs:label>
    </oboInOwl:Synonym>
    


    <!-- http://ontofox.hegroup.org/b9nrbfkn.out.owl#genid79 -->

    <rdf:Description rdf:about="http://ontofox.hegroup.org/b9nrbfkn.out.owl#genid79"/>
    <oboInOwl:Synonym>
        <rdfs:label xml:lang="en">pig</rdfs:label>
    </oboInOwl:Synonym>
    


    <!-- http://ontofox.hegroup.org/b9nrbfkn.out.owl#genid8 -->

    <rdf:Description rdf:about="http://ontofox.hegroup.org/b9nrbfkn.out.owl#genid8"/>
    <oboInOwl:Synonym>
        <rdfs:label xml:lang="en">eucaryotes</rdfs:label>
    </oboInOwl:Synonym>
    


    <!-- http://ontofox.hegroup.org/b9nrbfkn.out.owl#genid80 -->

    <rdf:Description rdf:about="http://ontofox.hegroup.org/b9nrbfkn.out.owl#genid80"/>
    <oboInOwl:Synonym>
        <rdfs:label xml:lang="en">wild boar</rdfs:label>
    </oboInOwl:Synonym>
    


    <!-- http://ontofox.hegroup.org/b9nrbfkn.out.owl#genid81 -->

    <rdf:Description rdf:about="http://ontofox.hegroup.org/b9nrbfkn.out.owl#genid81"/>
    <oboInOwl:Synonym>
        <rdfs:label xml:lang="en">pig</rdfs:label>
    </oboInOwl:Synonym>
    


    <!-- http://ontofox.hegroup.org/b9nrbfkn.out.owl#genid82 -->

    <rdf:Description rdf:about="http://ontofox.hegroup.org/b9nrbfkn.out.owl#genid82"/>
    <oboInOwl:Synonym>
        <rdfs:label xml:lang="en">pigs</rdfs:label>
    </oboInOwl:Synonym>
    


    <!-- http://ontofox.hegroup.org/b9nrbfkn.out.owl#genid83 -->

    <rdf:Description rdf:about="http://ontofox.hegroup.org/b9nrbfkn.out.owl#genid83"/>
    <oboInOwl:Synonym>
        <rdfs:label xml:lang="en">swine</rdfs:label>
    </oboInOwl:Synonym>
    


    <!-- http://ontofox.hegroup.org/b9nrbfkn.out.owl#genid84 -->

    <rdf:Description rdf:about="http://ontofox.hegroup.org/b9nrbfkn.out.owl#genid84"/>
    <oboInOwl:Synonym>
        <rdfs:label xml:lang="en">mice</rdfs:label>
    </oboInOwl:Synonym>
    


    <!-- http://ontofox.hegroup.org/b9nrbfkn.out.owl#genid85 -->

    <rdf:Description rdf:about="http://ontofox.hegroup.org/b9nrbfkn.out.owl#genid85"/>
    <oboInOwl:Synonym>
        <rdfs:label xml:lang="en">mice</rdfs:label>
    </oboInOwl:Synonym>
    


    <!-- http://ontofox.hegroup.org/b9nrbfkn.out.owl#genid86 -->

    <rdf:Description rdf:about="http://ontofox.hegroup.org/b9nrbfkn.out.owl#genid86"/>
    <oboInOwl:Synonym>
        <rdfs:label xml:lang="en">rodents</rdfs:label>
    </oboInOwl:Synonym>
    


    <!-- http://ontofox.hegroup.org/b9nrbfkn.out.owl#genid87 -->

    <rdf:Description rdf:about="http://ontofox.hegroup.org/b9nrbfkn.out.owl#genid87"/>
    <oboInOwl:Synonym>
        <rdfs:label xml:lang="en">rodents</rdfs:label>
    </oboInOwl:Synonym>
    


    <!-- http://ontofox.hegroup.org/b9nrbfkn.out.owl#genid88 -->

    <rdf:Description rdf:about="http://ontofox.hegroup.org/b9nrbfkn.out.owl#genid88"/>
    <oboInOwl:Synonym>
        <rdfs:label xml:lang="en">sauropsids</rdfs:label>
    </oboInOwl:Synonym>
    


    <!-- http://ontofox.hegroup.org/b9nrbfkn.out.owl#genid89 -->

    <rdf:Description rdf:about="http://ontofox.hegroup.org/b9nrbfkn.out.owl#genid89"/>
    <oboInOwl:Synonym>
        <rdfs:label xml:lang="en"
            >eutherian mammals</rdfs:label>
    </oboInOwl:Synonym>
    


    <!-- http://ontofox.hegroup.org/b9nrbfkn.out.owl#genid9 -->

    <rdf:Description rdf:about="http://ontofox.hegroup.org/b9nrbfkn.out.owl#genid9"/>
    <oboInOwl:Synonym>
        <rdfs:label xml:lang="en">amniotes</rdfs:label>
    </oboInOwl:Synonym>
    


    <!-- http://ontofox.hegroup.org/b9nrbfkn.out.owl#genid90 -->

    <rdf:Description rdf:about="http://ontofox.hegroup.org/b9nrbfkn.out.owl#genid90"/>
    <oboInOwl:Synonym>
        <rdfs:label xml:lang="en">sauropsids</rdfs:label>
    </oboInOwl:Synonym>
    


    <!-- http://ontofox.hegroup.org/b9nrbfkn.out.owl#genid91 -->

    <rdf:Description rdf:about="http://ontofox.hegroup.org/b9nrbfkn.out.owl#genid91"/>
    <oboInOwl:Synonym>
        <rdfs:label xml:lang="en"
            >odd-toed ungulates</rdfs:label>
    </oboInOwl:Synonym>
    


    <!-- http://ontofox.hegroup.org/b9nrbfkn.out.owl#genid92 -->

    <rdf:Description rdf:about="http://ontofox.hegroup.org/b9nrbfkn.out.owl#genid92"/>
    <oboInOwl:Synonym>
        <rdfs:label xml:lang="en"
            >odd-toed ungulates</rdfs:label>
    </oboInOwl:Synonym>
    


    <!-- http://ontofox.hegroup.org/b9nrbfkn.out.owl#genid93 -->

    <rdf:Description rdf:about="http://ontofox.hegroup.org/b9nrbfkn.out.owl#genid93"/>
    <oboInOwl:Synonym>
        <rdfs:label xml:lang="en">dog</rdfs:label>
    </oboInOwl:Synonym>
    


    <!-- http://ontofox.hegroup.org/b9nrbfkn.out.owl#genid94 -->

    <rdf:Description rdf:about="http://ontofox.hegroup.org/b9nrbfkn.out.owl#genid94"/>
    <oboInOwl:Synonym>
        <rdfs:label xml:lang="en">dogs</rdfs:label>
    </oboInOwl:Synonym>
    


    <!-- http://ontofox.hegroup.org/b9nrbfkn.out.owl#genid95 -->

    <rdf:Description rdf:about="http://ontofox.hegroup.org/b9nrbfkn.out.owl#genid95"/>
    <oboInOwl:Synonym>
        <rdfs:label xml:lang="en">dog</rdfs:label>
    </oboInOwl:Synonym>
    


    <!-- http://ontofox.hegroup.org/b9nrbfkn.out.owl#genid96 -->

    <rdf:Description rdf:about="http://ontofox.hegroup.org/b9nrbfkn.out.owl#genid96"/>
    <oboInOwl:Synonym>
        <rdfs:label xml:lang="en">dogs</rdfs:label>
    </oboInOwl:Synonym>
    


    <!-- http://ontofox.hegroup.org/b9nrbfkn.out.owl#genid97 -->

    <rdf:Description rdf:about="http://ontofox.hegroup.org/b9nrbfkn.out.owl#genid97"/>
    <oboInOwl:Synonym>
        <rdfs:label xml:lang="en">turkeys</rdfs:label>
    </oboInOwl:Synonym>
    


    <!-- http://ontofox.hegroup.org/b9nrbfkn.out.owl#genid98 -->

    <rdf:Description rdf:about="http://ontofox.hegroup.org/b9nrbfkn.out.owl#genid98"/>
    <oboInOwl:Synonym>
        <rdfs:label xml:lang="en">turkeys</rdfs:label>
    </oboInOwl:Synonym>
    


    <!-- http://ontofox.hegroup.org/b9nrbfkn.out.owl#genid99 -->

    <rdf:Description rdf:about="http://ontofox.hegroup.org/b9nrbfkn.out.owl#genid99"/>
    <oboInOwl:Synonym>
        <rdfs:label xml:lang="en">man</rdfs:label>
    </oboInOwl:Synonym>
</rdf:RDF>
