# Supplementary material for: OntoFox: web-based support for ontology reuse
Source: BMC Res Notes. 2010 Jun 22;3:175. doi: 10.1186/1756-0500-3-175 (PMC2911465; doi:10.1186/1756-0500-3-175)
Supplement: Additional file 3 — The source code of the OntoFox software. This zip file includes PHP source code of the OntoFox website and the Java source code of for reformatting/trimming owl (RDF/XML) output file. [file 1756-0500-3-175-S3.ZIP]

Archive with 149 entries (125 files):
- java/
- java/Ontofox/
- java/Ontofox/bin/
- java/Ontofox/bin/org/
- java/Ontofox/bin/org/hegroup/
- java/Ontofox/bin/org/hegroup/OWLMerge.class
- java/Ontofox/bin/org/hegroup/OWLReformat.class
- java/Ontofox/lib/
- java/Ontofox/src/
- java/Ontofox/src/org/
- java/Ontofox/src/org/hegroup/
- java/Ontofox/src/org/hegroup/OWLMerge.java
- java/Ontofox/src/org/hegroup/OWLReformat.java
- README.txt
- website/
- website/acknowledge.php
- website/arc/
- website/arc/ARC2.php
- website/arc/ARC2_Class.php
- website/arc/ARC2_getFormat.php
- website/arc/ARC2_getPreferredFormat.php
- website/arc/ARC2_Reader.php
- website/arc/extractors/
- website/arc/extractors/ARC2_DcExtractor.php
- website/arc/extractors/ARC2_ErdfExtractor.php
- website/arc/extractors/ARC2_MicroformatsExtractor.php
- website/arc/extractors/ARC2_OpenidExtractor.php
- website/arc/extractors/ARC2_PoshRdfExtractor.php
- website/arc/extractors/ARC2_RdfaExtractor.php
- website/arc/extractors/ARC2_RDFExtractor.php
- website/arc/extractors/ARC2_TwitterProfilePicExtractor.php
- website/arc/parsers/
- website/arc/parsers/ARC2_AtomParser.php
- website/arc/parsers/ARC2_CBJSONParser.php
- website/arc/parsers/ARC2_JSONParser.php
- website/arc/parsers/ARC2_LegacyXMLParser.php
- website/arc/parsers/ARC2_RDFParser.php
- website/arc/parsers/ARC2_RDFXMLParser.php
- website/arc/parsers/ARC2_RSSParser.php
- website/arc/parsers/ARC2_SemHTMLParser.php
- website/arc/parsers/ARC2_SGAJSONParser.php
- website/arc/parsers/ARC2_SPARQLParser.php
- website/arc/parsers/ARC2_SPARQLPlusParser.php
- website/arc/parsers/ARC2_SPARQLXMLResultParser.php
- website/arc/parsers/ARC2_SPOGParser.php
- website/arc/parsers/ARC2_TurtleParser.php
- website/arc/serializers/
- website/arc/serializers/ARC2_LegacyHTMLSerializer.php
- website/arc/serializers/ARC2_LegacyJSONSerializer.php
- website/arc/serializers/ARC2_LegacyXMLSerializer.php
- website/arc/serializers/ARC2_NTriplesSerializer.php
- website/arc/serializers/ARC2_POSHRDFSerializer.php
- website/arc/serializers/ARC2_RDFJSONSerializer.php
- website/arc/serializers/ARC2_RDFSerializer.php
- website/arc/serializers/ARC2_RDFXMLSerializer.php
- website/arc/serializers/ARC2_TurtleSerializer.php
- website/arc/sparqlscript/
- website/arc/sparqlscript/ARC2_SPARQLScriptParser.php
- website/arc/sparqlscript/ARC2_SPARQLScriptProcessor.php
- website/arc/store/
- website/arc/store/ARC2_RemoteStore.php
- website/arc/store/ARC2_Store.php
- website/arc/store/ARC2_StoreAskQueryHandler.php
- website/arc/store/ARC2_StoreAtomLoader.php
- website/arc/store/ARC2_StoreCBJSONLoader.php
- website/arc/store/ARC2_StoreConstructQueryHandler.php
- website/arc/store/ARC2_StoreDeleteQueryHandler.php
- website/arc/store/ARC2_StoreDescribeQueryHandler.php
- website/arc/store/ARC2_StoreDumper.php
- website/arc/store/ARC2_StoreDumpQueryHandler.php
- website/arc/store/ARC2_StoreEndpoint.php
- website/arc/store/ARC2_StoreHelper.php
- website/arc/store/ARC2_StoreInsertQueryHandler.php
- website/arc/store/ARC2_StoreLoadQueryHandler.php
- website/arc/store/ARC2_StoreQueryHandler.php
- website/arc/store/ARC2_StoreRDFXMLLoader.php
- website/arc/store/ARC2_StoreRSSLoader.php
- website/arc/store/ARC2_StoreSelectQueryHandler.php
- website/arc/store/ARC2_StoreSemHTMLLoader.php
- website/arc/store/ARC2_StoreSGAJSONLoader.php
- website/arc/store/ARC2_StoreSPOGLoader.php
- website/arc/store/ARC2_StoreTableManager.php
- website/arc/store/ARC2_StoreTurtleLoader.php
- website/contactus.php
- website/faqs.php
- website/feedback/
- website/feedback/feedback_submit.php
- website/feedback/index.php
- website/format.txt
- website/getExternal.php
- website/getInput.php
- website/getTerm.php
- website/Images/
- website/Images/logo.gif
- website/Images/output1.jpg
- website/Images/output1s.jpg
- website/Images/output2.jpg
- website/Images/output3.jpg
- website/Images/output3s.jpg
- website/Images/output4.jpg
- website/Images/output4s.jpg
- website/Images/wordmark_m_web.jpg
- website/inc/
- website/inc/functions.php
- website/inc/input_error.php
- website/inc/recaptcha-php-1.9/
- website/inc/recaptcha-php-1.9/example-captcha.php
- website/inc/recaptcha-php-1.9/example-mailhide.php
- website/inc/recaptcha-php-1.9/LICENSE
- website/inc/recaptcha-php-1.9/README
- website/inc/recaptcha-php-1.9/recaptchalib.php
- website/index.php
- website/index_orig.php
- website/introduction.php
- website/links.php
- website/references.php
- website/remove.php
- website/service.php
- website/styleMain.css
- website/Templates/
- website/Templates/default.dwt.php
- website/tutorial/
- website/tutorial/images/
- website/tutorial/images/image001.jpg
- website/tutorial/images/image001_1.jpg
- website/tutorial/images/image002.jpg
- website/tutorial/images/image003.jpg
- website/tutorial/images/image004.jpg
- website/tutorial/images/image005.jpg
- website/tutorial/images/image006.jpg
- website/tutorial/images/image007.jpg
- website/tutorial/images/image008.jpg
- website/tutorial/images/image009.jpg
- website/tutorial/images/image010.jpg
- website/tutorial/images/image011.jpg
- website/tutorial/images/image012.jpg
- website/tutorial/images/image013.jpg
- website/tutorial/images/image014.jpg
- website/tutorial/images/image015.jpg
- website/tutorial/index.php
- website/tutorial/input1.txt
- website/tutorial/input2.txt
- website/tutorial/input3.txt
- website/tutorial/input4.txt
- website/tutorial/output1.owl
- website/tutorial/output2.owl
- website/tutorial/output3.owl
- website/tutorial/output4.owl
- website/userfiles/
