# Supplementary material for: OntoFox: web-based support for ontology reuse
Source: BMC Res Notes. 2010 Jun 22;3:175. doi: 10.1186/1756-0500-3-175 (PMC2911465; doi:10.1186/1756-0500-3-175)
Supplement: Additional file 3 — The source code of the OntoFox software. This zip file includes PHP source code of the OntoFox website and the Java source code of for reformatting/trimming owl (RDF/XML) output file. [file 1756-0500-3-175-S3.ZIP › java/Ontofox/src/org/hegroup/OWLMerge.java]

package org.hegroup;

import org.json.JSONArray;
import org.json.JSONException;
import org.json.JSONObject;
import org.semanticweb.owlapi.apibinding.OWLManager;
import org.semanticweb.owlapi.io.RDFXMLOntologyFormat;
import org.semanticweb.owlapi.model.IRI;
import org.semanticweb.owlapi.model.OWLOntology;
import org.semanticweb.owlapi.model.OWLOntologyCreationException;
import org.semanticweb.owlapi.model.OWLOntologyManager;
import org.semanticweb.owlapi.model.OWLOntologyStorageException;
import org.semanticweb.owlapi.util.OWLOntologyMerger;

import java.io.BufferedReader;
import java.io.FileReader;
import java.io.IOException;
import java.util.TreeSet;
/**
 * Merge multiple ontologies into one.
 */
public class OWLMerge {

    public static void main(String[] args) {
        try {
        	String settingFileName  = args[0];
        	
        	JSONObject jsonSettings = new JSONObject(readFile(settingFileName));
        	String outputFile = jsonSettings.getString("outputFile");
        	String ontologyURI = jsonSettings.getString("ontologyURI");
        	JSONArray arrayinputFile = jsonSettings.getJSONArray("inputFiles");
        	
        	TreeSet<String> inputFiles = new TreeSet<String>();
        	
        	for (int i=0; i<arrayinputFile.length() ; i++) {
        		inputFiles.add(arrayinputFile.getString(i));
        	}
        	
       		ontologyURI = ontologyURI.equals("default") ? "http://ontofox.hegroup.org/import.owl" : ontologyURI;

       		// Just load two arbitrary ontologies for the purposes of this example
            OWLOntologyManager man = OWLManager.createOWLOntologyManager();
            for (String uri : inputFiles){
                man.loadOntologyFromOntologyDocument(IRI.create("file:"+uri));
            }
            
            // Create our ontology merger
            OWLOntologyMerger merger = new OWLOntologyMerger(man);
            // We merge all of the loaded ontologies.  Since an OWLOntologyManager is an OWLOntologySetProvider we
            // just pass this in.  We also need to specify the URI of the new ontology that will be created.
            IRI mergedOntologyURI = IRI.create(ontologyURI);
            OWLOntology merged = merger.createMergedOntology(man, mergedOntologyURI);
            // Save to RDF/XML
            man.saveOntology(merged, new RDFXMLOntologyFormat(), IRI.create("file:"+outputFile));
        }
        catch (OWLOntologyCreationException e) {
            System.out.println("Coult not load ontology: " + e.getMessage());
        }
        catch (OWLOntologyStorageException e) {
            System.out.println("Problem saving ontology: " + e.getMessage());
        }
        catch (IOException e) {
            System.out.println("Problem reading setting file: " + e.getMessage());
        }
        catch (JSONException e) {
            System.out.println("Problem parsing setting file: " + e.getMessage());
        }
    }


    private static String readFile( String file ) throws IOException {
        BufferedReader reader = new BufferedReader( new FileReader (file));
        String line  = null;
        StringBuilder stringBuilder = new StringBuilder();
        String ls = System.getProperty("line.separator");
        while( ( line = reader.readLine() ) != null ) {
            stringBuilder.append( line );
            stringBuilder.append( ls );
        }
        return stringBuilder.toString();
     }
}
