# Supplementary material for: OntoFox: web-based support for ontology reuse
Source: BMC Res Notes. 2010 Jun 22;3:175. doi: 10.1186/1756-0500-3-175 (PMC2911465; doi:10.1186/1756-0500-3-175)
Supplement: Additional file 3 — The source code of the OntoFox software. This zip file includes PHP source code of the OntoFox website and the Java source code of for reformatting/trimming owl (RDF/XML) output file. [file 1756-0500-3-175-S3.ZIP › java/Ontofox/src/org/hegroup/OWLReformat.java]

package org.hegroup ;

import com.hp.hpl.jena.rdf.model.Model;
import com.hp.hpl.jena.rdf.model.ModelFactory;
import com.hp.hpl.jena.rdf.model.RDFWriter;
import com.hp.hpl.jena.util.FileManager;
import org.json.JSONArray;
import org.json.JSONException;
import org.json.JSONObject;
import org.semanticweb.owlapi.apibinding.OWLManager;
import org.semanticweb.owlapi.io.RDFXMLOntologyFormat;
import org.semanticweb.owlapi.model.AddAxiom;
import org.semanticweb.owlapi.model.OWLClass;
import org.semanticweb.owlapi.model.OWLDataFactory;
import org.semanticweb.owlapi.model.IRI;
import org.semanticweb.owlapi.model.OWLAxiom;
import org.semanticweb.owlapi.model.OWLClassExpression;
import org.semanticweb.owlapi.model.OWLOntology;
import org.semanticweb.owlapi.model.OWLOntologyCreationException;
import org.semanticweb.owlapi.model.OWLOntologyManager;
import org.semanticweb.owlapi.model.OWLOntologyStorageException;
import org.semanticweb.owlapi.util.OWLEntityRemover;


import java.io.BufferedReader;
import java.io.FileOutputStream;
import java.io.FileReader;
import java.io.IOException;
import java.io.InputStream;
import java.util.Collections;
import java.util.Iterator;
import java.util.LinkedList;
import java.util.TreeSet;

/** Read RDF XML from a file and write to a compact format
 */
public class OWLReformat extends Object {


	public static void main (String args[]) {
        try {
        	
        	String settingFileName  = args[0];
        	
        	JSONObject jsonSettings = new JSONObject(readFile(settingFileName));
        	String inputFile = jsonSettings.getString("inputFile");
        	String outputFile = jsonSettings.getString("outputFile");
        	String ontologyURI = jsonSettings.getString("ontologyURI");
        	String retrievalSetting = jsonSettings.getString("retrievalSetting");
        	JSONArray arrayTermsToKeep = jsonSettings.getJSONArray("termsToKeep");
        	
        	TreeSet<String> termsToKeep = new TreeSet<String>();
        	
        	for (int i=0; i<arrayTermsToKeep.length() ; i++) {
        		termsToKeep.add(arrayTermsToKeep.getString(i));
        	}
        	
       		ontologyURI = ontologyURI.equals("default") ? "http://ontofox.hegroup.org/import.owl" : ontologyURI;
        	// create an empty model
	        Model model = ModelFactory.createDefaultModel();
	
	        InputStream in = FileManager.get().open( inputFile );
	        
	        FileOutputStream fos = new FileOutputStream( outputFile );
	
	        if (in == null) {
	            throw new IllegalArgumentException( "File: " + inputFile + " not found");
	        }
	        
	        // read the RDF/XML file
	        model.read(in, "");
	        
	        model.setNsPrefix("oboInOwl", "http://www.geneontology.org/formats/oboInOwl#");
	        model.setNsPrefix("obo", "http://purl.obolibrary.org/obo/");
	        
	        Model m = ModelFactory.createDefaultModel();
	        RDFWriter w = m.getWriter("RDF/XML-ABBREV");
	        m=null;
	        w.setProperty("showXMLDeclaration","true");
	        w.setProperty("showDoctypeDeclaration","true");
	        w.setProperty("xmlbase", ontologyURI);
	        w.write(model, fos, ontologyURI);
	        
	        if (retrievalSetting.equals("includeComputedIntermediates") || retrievalSetting.equals("includeNoIntermediates")) {
	            OWLOntologyManager man = OWLManager.createOWLOntologyManager();
	            OWLOntology ont = man.loadOntologyFromOntologyDocument(IRI.create("file:"+outputFile));
	            OWLDataFactory factory = man.getOWLDataFactory();
	
	
	            OWLEntityRemover remover = new OWLEntityRemover(man, Collections.singleton(ont));
	            LinkedList<AddAxiom> addAxList = new LinkedList<AddAxiom>();
	
	            boolean hasMore=true;
	            while (hasMore) {
	            	hasMore=false;
		            for(OWLClass classT : ont.getClassesInSignature()) {
		            	if (classT.getSubClasses(ont).size()==1 && classT.getSuperClasses(ont).size()==1 && !termsToKeep.contains(classT.getIRI().toString())) {
		            		OWLClass sub = classT.getSubClasses(ont).iterator().next().asOWLClass();
		            		OWLClass supper = classT.getSuperClasses(ont).iterator().next().asOWLClass();
		
		            		OWLAxiom ax = factory.getOWLSubClassOfAxiom(sub, supper);
		                    AddAxiom addAx = new AddAxiom(ont, ax);
		                    addAxList.add(addAx);
				            man.applyChanges(addAxList);
				            addAxList.clear();
		            		
		            		classT.accept(remover);
				            man.applyChanges(remover.getChanges());
				            remover.reset();
				            
				            hasMore=true;
				            
				            break;
		            	}
		            }
		
		            
	            }
	            // Save to RDF/XML
	            man.saveOntology(ont, new RDFXMLOntologyFormat(), IRI.create("file:"+outputFile));
	        }

        
	        if (retrievalSetting.equals("includeNoIntermediates")) {
	            OWLOntologyManager man = OWLManager.createOWLOntologyManager();
	            OWLOntology ont = man.loadOntologyFromOntologyDocument(IRI.create("file:"+outputFile));
	            OWLDataFactory factory = man.getOWLDataFactory();
	
	
	            OWLEntityRemover remover = new OWLEntityRemover(man, Collections.singleton(ont));
	            LinkedList<AddAxiom> addAxList = new LinkedList<AddAxiom>();
	
	            boolean hasMore=true;
	            while (hasMore) {
	            	hasMore=false;
		            for(OWLClass classT : ont.getClassesInSignature()) {
		            	if (!termsToKeep.contains(classT.getIRI().toString())) {
		            		
		            		Iterator<OWLClassExpression> subs = classT.getSubClasses(ont).iterator();
		            		while (subs.hasNext()) {
			            		OWLClass sub = subs.next().asOWLClass();

			            		Iterator<OWLClassExpression> suppers = classT.getSuperClasses(ont).iterator();
			            		while (suppers.hasNext()) {
				            		OWLClass supper = suppers.next().asOWLClass();
				
				            		OWLAxiom ax = factory.getOWLSubClassOfAxiom(sub, supper);
				                    AddAxiom addAx = new AddAxiom(ont, ax);
				                    addAxList.add(addAx);
			            		}
		            		}
				            man.applyChanges(addAxList);
				            addAxList.clear();
		            		
		            		classT.accept(remover);
				            man.applyChanges(remover.getChanges());
				            remover.reset();
				            
				            hasMore=true;
				            
				            break;
		            	}
		            }
		
		            
	            }
	            // Save to RDF/XML
	            man.saveOntology(ont, new RDFXMLOntologyFormat(), IRI.create("file:"+outputFile));
	        }
        
        }
        catch (OWLOntologyCreationException e) {
            System.out.println("Coult not load ontology: " + e.getMessage());
        }
        catch (OWLOntologyStorageException e) {
            System.out.println("Problem saving ontology: " + e.getMessage());
        }
        catch (IOException e) {
            System.out.println("Problem reading setting file: " + e.getMessage());
        }
        catch (JSONException e) {
            System.out.println("Problem parsing setting file: " + e.getMessage());
        }
    }

    private static String readFile( String file ) throws IOException {
        BufferedReader reader = new BufferedReader( new FileReader (file));
        String line  = null;
        StringBuilder stringBuilder = new StringBuilder();
        String ls = System.getProperty("line.separator");
        while( ( line = reader.readLine() ) != null ) {
            stringBuilder.append( line );
            stringBuilder.append( ls );
        }
        return stringBuilder.toString();
     }
}
