# Supplementary material for: OntoFox: web-based support for ontology reuse
Source: BMC Res Notes. 2010 Jun 22;3:175. doi: 10.1186/1756-0500-3-175 (PMC2911465; doi:10.1186/1756-0500-3-175)
Supplement: Additional file 3 — The source code of the OntoFox software. This zip file includes PHP source code of the OntoFox website and the Java source code of for reformatting/trimming owl (RDF/XML) output file. [file 1756-0500-3-175-S3.ZIP › README.txt]

   Project name: OntoFox
   Project home page: http://ontofox.hegroup.org
   Operating system(s): Platform independent (web-based)
   Programming language: PHP, Java
   Licence: APACHE License 2.0.  http://www.apache.org/licenses/LICENSE-2.0.html


   ======================
    OntoFox Web Page
   ======================


   For updated information about the OntoFox software please visit:
   http://ontofox.googlecode.com

   For more information about the OntoFox system see:
   http://ontofox.hegroup.org


   ===============
    Example Usage
   ===============


   See http://ontofox.hegroup.org/http://ontofox.hegroup.org/tutorial
   An OntoFox paper currently underview concludes more examples. 


   =========
    License
   =========
   

   Copyright 2010 Zuoshuang "Allen" Xiang and Yongqun "Oliver" He


   Licensed under the Apache License, Version 2.0 (the "License");
   you may not use this file except in compliance with the License.
   You may obtain a copy of the License at

       http://www.apache.org/licenses/LICENSE-2.0


   Unless required by applicable law or agreed to in writing, software
   distributed under the License is distributed on an "AS IS" BASIS,
   WITHOUT WARRANTIES OR CONDITIONS OF ANY KIND, either express or implied. 
   See the License for the specific language governing permissions and
   limitations under the License.


   The License applies to all files in the OntoFox SVN archive. 
   Except the OntoFox icon, and the third-party icons which may 
   have separate licenses.


   Please note that some of the software files used by OntoFox may 
   not have the same license as the OntoFox itself. If you want 
   to use any of these in a different context, make sure to obtain the 
   original license for the files in question.
