# Supplementary material for: OntoFox: web-based support for ontology reuse
Source: BMC Res Notes. 2010 Jun 22;3:175. doi: 10.1186/1756-0500-3-175 (PMC2911465; doi:10.1186/1756-0500-3-175)
Supplement: Additional file 3 — The source code of the OntoFox software. This zip file includes PHP source code of the OntoFox website and the Java source code of for reformatting/trimming owl (RDF/XML) output file. [file 1756-0500-3-175-S3.ZIP › website/arc/ARC2_getFormat.php]

<?php
/*
homepage: http://arc.semsol.org/
license:  http://arc.semsol.org/license

function: format detection
author:   Benjamin Nowack
version:  2009-02-09 (Tweak: basic multi-line ntriples/turtle is now supported)
*/

function ARC2_getFormat($v, $mtype = '', $ext = '') {
  $r = false;
  /* mtype check (atom, rdf/xml, turtle, n3, mp3, jpg) */
  $r = (!$r && preg_match('/\/atom\+xml/', $mtype)) ? 'atom' : $r;
  $r = (!$r && preg_match('/\/rdf\+xml/', $mtype)) ? 'rdfxml' : $r;
  $r = (!$r && preg_match('/\/(x\-)?turtle/', $mtype)) ? 'turtle' : $r;
  $r = (!$r && preg_match('/\/rdf\+n3/', $mtype)) ? 'n3' : $r;
  /* xml sniffing */
  if (!$r && preg_match('/^\s*\<[^\s]/s', $v) && (preg_match('/\<\/[a-z0-9\_\:\-]+\>/i', $v) || preg_match('/\sxmlns\:?/', $v))) {
    while (preg_match('/^\s*\<\?xml[^\r\n]+\?\>\s*/s', $v)) {
      $v = preg_replace('/^\s*\<\?xml[^\r\n]+\?\>\s*/s', '', $v);
    }
    while (preg_match('/^\s*\<\!--.+?--\>\s*/s', $v)) {
      $v = preg_replace('/^\s*\<\!--.+?--\>\s*/s', '', $v);
    }
    /* doctype checks (html, rdf) */
    $r = (!$r && preg_match('/^\s*\<\!DOCTYPE\s+html[\s|\>]/is', $v)) ? 'html' : $r;
    $r = (!$r && preg_match('/^\s*\<\!DOCTYPE\s+[a-z0-9\_\-]\:RDF\s/is', $v)) ? 'rdfxml' : $r;
    /* markup checks */
    $v = preg_replace('/^\s*\<\!DOCTYPE\s.*\]\>/is', '', $v);
    $r = (!$r && preg_match('/^\s*\<rss\s+[^\>]*version/s', $v)) ? 'rss' : $r;
    $r = (!$r && preg_match('/^\s*\<feed\s+[^\>]+http\:\/\/www\.w3\.org\/2005\/Atom/s', $v)) ? 'atom' : $r;
    $r = (!$r && preg_match('/^\s*\<opml\s/s', $v)) ? 'opml' : $r;
    $r = (!$r && preg_match('/^\s*\<html[\s|\>]/is', $v)) ? 'html' : $r;
    $r = (!$r && preg_match('/^\s*\<sparql\s+[^\>]+http\:\/\/www\.w3\.org\/2005\/sparql\-results\#/s', $v)) ? 'sparqlxml' : $r;
    $r = (!$r && preg_match('/^\s*\<[^\>]+http\:\/\/www\.w3\.org\/2005\/sparql\-results#/s', $v)) ? 'srx' : $r;    
    $r = (!$r && preg_match('/^\s*\<[^\s]*RDF[\s\>]/s', $v)) ? 'rdfxml' : $r;
    $r = (!$r && preg_match('/^\s*\<[^\>]+http\:\/\/www\.w3\.org\/1999\/02\/22\-rdf/s', $v)) ? 'rdfxml' : $r;
    
    $r = !$r ? 'xml' : $r;
  }
  /* json|jsonp */
  if (!$r && preg_match('/^[a-z0-9\.\(]*\s*[\{\[].*/s', trim($v))) {
    /* google social graph api */
    $r = (!$r && preg_match('/\"canonical_mapping\"/', $v)) ? 'sgajson' : $r;
    /* crunchbase api */
    $r = (!$r && preg_match('/\"permalink\"/', $v)) ? 'cbjson' : $r;

    $r = !$r ? 'json' : $r;
  }
  /* turtle/n3 */
  $r = (!$r && preg_match('/\@(prefix|base)/i', $v)) ? 'turtle' : $r;
  $r = (!$r && preg_match('/^(ttl)$/', $ext)) ? 'turtle' : $r;
  $r = (!$r && preg_match('/^(n3)$/', $ext)) ? 'n3' : $r;
  /* ntriples */
  $r = (!$r && preg_match('/^\s*(_:|<).+?\s+<[^>]+?>\s+\S.+?\s*\.\s*$/sm', $v)) ? 'ntriples' : $r;
  $r = (!$r && preg_match('/^(nt)$/', $ext)) ? 'ntriples' : $r;
  return $r;
}
