# Supplementary material for: OntoFox: web-based support for ontology reuse
Source: BMC Res Notes. 2010 Jun 22;3:175. doi: 10.1186/1756-0500-3-175 (PMC2911465; doi:10.1186/1756-0500-3-175)
Supplement: Additional file 3 — The source code of the OntoFox software. This zip file includes PHP source code of the OntoFox website and the Java source code of for reformatting/trimming owl (RDF/XML) output file. [file 1756-0500-3-175-S3.ZIP › website/arc/parsers/ARC2_SPOGParser.php]

<?php
/*
homepage: http://arc.semsol.org/
license:  http://arc.semsol.org/license

class:    ARC2 SPOG Parser (streaming)
author:   Benjamin Nowack
version:  2008-07-02
*/

ARC2::inc('RDFParser');

class ARC2_SPOGParser extends ARC2_RDFParser {

  function __construct($a = '', &$caller) {
    parent::__construct($a, $caller);
  }
  
  function ARC2_SPOGParser($a = '', &$caller) {
    $this->__construct($a, $caller);
  }

  function __init() {/* reader */
    parent::__init();
    $this->encoding = $this->v('encoding', false, $this->a);
    $this->xml = 'http://www.w3.org/XML/1998/namespace';
    $this->rdf = 'http://www.w3.org/1999/02/22-rdf-syntax-ns#';
    $this->nsp = array($this->xml => 'xml', $this->rdf => 'rdf');
    $this->target_encoding = '';
  }
  
  /*  */

  function parse($path, $data = '') {
    $this->state = 0;
    /* reader */
    if (!$this->v('reader')) {
      ARC2::inc('Reader');
      $this->reader = & new ARC2_Reader($this->a, $this);
    }
    $this->reader->setAcceptHeader('Accept: sparql-results+xml; q=0.9, */*; q=0.1');
    $this->reader->activate($path, $data);
    $this->x_base = isset($this->a['base']) && $this->a['base'] ? $this->a['base'] : $this->reader->base;
    /* xml parser */
    $this->initXMLParser();
    /* parse */
    $first = true;
    while ($d = $this->reader->readStream()) {
      if (!xml_parse($this->xml_parser, $d, false)) {
        $error_str = xml_error_string(xml_get_error_code($this->xml_parser));
        $line = xml_get_current_line_number($this->xml_parser);
        $this->tmp_error = 'XML error: "' . $error_str . '" at line ' . $line . ' (parsing as ' . $this->getEncoding() . ')';
        return $this->addError($this->tmp_error);
      }
    }
    $this->target_encoding = xml_parser_get_option($this->xml_parser, XML_OPTION_TARGET_ENCODING);
    xml_parser_free($this->xml_parser);
    $this->reader->closeStream();
    return $this->done();
  }
  
  /*  */
  
  function initXMLParser() {
    if (!isset($this->xml_parser)) {
      $enc = preg_match('/^(utf\-8|iso\-8859\-1|us\-ascii)$/i', $this->getEncoding(), $m) ? $m[1] : 'UTF-8';
      $parser = xml_parser_create($enc);
      xml_parser_set_option($parser, XML_OPTION_SKIP_WHITE, 0);
      xml_parser_set_option($parser, XML_OPTION_CASE_FOLDING, 0);
      xml_set_element_handler($parser, 'open', 'close');
      xml_set_character_data_handler($parser, 'cdata');
      xml_set_start_namespace_decl_handler($parser, 'nsDecl');
      xml_set_object($parser, $this);
      $this->xml_parser =& $parser;
    }
  }

  /*  */
  
  function getEncoding($src = 'config') {
    return 'UTF-8';
  }
  
  /*  */
  
  function getTriples() {
    return $this->v('triples', array());
  }
  
  function countTriples() {
    return $this->t_count;
  }

  function addT($s = '', $p = '', $o = '', $s_type = '', $o_type = '', $o_dt = '', $o_lang = '', $g = '') {
    if (!($s && $p && $o)) return 0;
    //echo "-----\nadding $s / $p / $o\n-----\n";
    $t = array('s' => $s, 'p' => $p, 'o' => $o, 's_type' => $s_type, 'o_type' => $o_type, 'o_datatype' => $o_dt, 'o_lang' => $o_lang, 'g' => $g);
    if ($this->skip_dupes) {
      $h = md5(serialize($t));
      if (!isset($this->added_triples[$h])) {
        $this->triples[$this->t_count] = $t;
        $this->t_count++;
        $this->added_triples[$h] = true;
      }
    }
    else {
      $this->triples[$this->t_count] = $t;
      $this->t_count++;
    }
  }

  /*  */
  
  function open($p, $t, $a) {
    $this->state = $t;
    if ($t == 'result') {
      $this->t = array();
    }
    elseif ($t == 'binding') {
      $this->binding = $a['name'];
      $this->t[$this->binding] = '';
    }
    elseif ($t == 'literal') {
      $this->t[$this->binding . '_dt'] = $this->v('datatype', '', $a);
      $this->t[$this->binding . '_lang'] = $this->v('xml:lang', '', $a);
      $this->t[$this->binding . '_type'] = 'literal';
    }
    elseif ($t == 'uri') {
      $this->t[$this->binding . '_type'] = 'uri';
    }
    elseif ($t == 'bnode') {
      $this->t[$this->binding . '_type'] = 'bnode';
      $this->t[$this->binding] = '_:';
    }
  }
  
  function close($p, $t) {
    $this->prev_state = $this->state;
    $this->state = '';
    if ($t == 'result') {
      $this->addT(
        $this->v('s', '', $this->t), 
        $this->v('p', '', $this->t), 
        $this->v('o', '', $this->t), 
        $this->v('s_type', '', $this->t), 
        $this->v('o_type', '', $this->t), 
        $this->v('o_dt', '', $this->t), 
        $this->v('o_lang', '', $this->t), 
        $this->v('g', '', $this->t)
      );
    }
  }

  function cData($p, $d) {
    if (in_array($this->state, array('uri', 'bnode', 'literal'))) {
      $this->t[$this->binding] .= $d;
    }
  }
  
  function nsDecl($p, $prf, $uri) {
    $this->nsp[$uri] = isset($this->nsp[$uri]) ? $this->nsp[$uri] : $prf;
  }

  /*  */
  
}
