# Supplementary material for: OntoFox: web-based support for ontology reuse
Source: BMC Res Notes. 2010 Jun 22;3:175. doi: 10.1186/1756-0500-3-175 (PMC2911465; doi:10.1186/1756-0500-3-175)
Supplement: Additional file 3 — The source code of the OntoFox software. This zip file includes PHP source code of the OntoFox website and the Java source code of for reformatting/trimming owl (RDF/XML) output file. [file 1756-0500-3-175-S3.ZIP › website/arc/store/ARC2_RemoteStore.php]

<?php

/*
homepage: http://arc.semsol.org/
license:  http://arc.semsol.org/license

class:    ARC2 Remote RDF Store
author:   Benjamin Nowack
version:  2008-09-15 (Addition: support for "store_read_key" and "store_write_key" config options)
*/

ARC2::inc('Class');

class ARC2_RemoteStore extends ARC2_Class {

  function __construct($a = '', &$caller) {
    parent::__construct($a, $caller);
  }
  
  function ARC2_RemoteStore($a = '', &$caller) {
    $this->__construct($a, $caller);
    $this->is_remote = 1;
  }

  function __init() {
    parent::__init();
  }

  /*  */

  function isSetUp() {
    return 1;
  }
  
  function setUp() {}
  
  /*  */
  
  function reset() {}
  
  function drop() {}
  
  function insert($doc, $g, $keep_bnode_ids = 0) {
    $doc = is_array($doc) ? $this->toTurtle($doc) : $doc;
    return $this->query('INSERT INTO <' . $g . '> { ' . $doc . ' }');
  }
  
  function delete($doc, $g) {
    if (!$doc) {
      return $this->query('DELETE FROM <' . $g . '>');
    }
    else {
      $doc = is_array($doc) ? $this->toTurtle($doc) : $doc;
      return $this->query('DELETE FROM <' . $g . '> { ' . $doc . ' }');
    }
  }
  
  function replace($doc, $g, $doc_2) {
    return array($this->delete($doc, $g), $this->insert($doc_2, $g));
  }
  
  /*  */
  
  function query($q, $result_format = '', $src = '', $keep_bnode_ids = 0, $log_query = 0) {
    if ($log_query) $this->logQuery($q);
    ARC2::inc('SPARQLPlusParser');
    $p = & new ARC2_SPARQLPlusParser($this->a, $this);
    $p->parse($q, $src);
    $infos = $p->getQueryInfos();
    $t1 = ARC2::mtime();
	

    
	if (!$errs = $p->getErrors()) {
      $qt = $infos['query']['type'];

	  //var_dump($infos);


      $r = array('query_type' => $qt, 'result' => $this->runQuery($q, $qt));
	  
    }
    else {
	  if (preg_match('/describe/i', $q)) {
	  $qt = 'describe';
	  }
	  elseif (preg_match('/construct/i', $q)) {
	  $qt = 'construct';
	  }
	  else {
	  $qt = 'select';
	  }
      $r = array('query_type' => $qt, 'result' => $this->runQuery($q, $qt));
	  
    }

    $t2 = ARC2::mtime();
    $r['query_time'] = $t2 - $t1;
    /* query result */
    if ($result_format == 'raw') {
      return $r['result'];
    }
    if ($result_format == 'rows') {
      return isset($r['result']['rows']) ? $r['result']['rows'] : array();
    }
    if ($result_format == 'row') {
      return isset($r['result']['rows']) ? $r['result']['rows'][0] : array();
    }
    return $r;
  }

  function runQuery($q, $qt = '') {
    /* ep */
    $ep = $this->v('remote_store_endpoint', 0, $this->a);
    if (!$ep) return false;
    /* http verb */
    $mthd = in_array($qt, array('load', 'insert', 'delete')) ? 'POST' : 'GET';
    /* reader */
    ARC2::inc('Reader');
    $reader =& new ARC2_Reader($this->a, $this);
    $reader->setAcceptHeader('Accept: application/sparql-results+xml; q=0.9, application/rdf+xml; q=0.9, */*; q=0.1');
    if ($mthd == 'GET') {
      $url = $ep;
      $url .= strpos($ep, '?') ? '&' : '?';
      $url .= 'query=' . urlencode($q);
      if ($k = $this->v('store_read_key', '', $this->a)) $url .= '&key=' . urlencode($k);
    }
    else {
      $url = $ep;
      $reader->setHTTPMethod($mthd);
      $reader->setCustomHeaders("Content-Type: application/x-www-form-urlencoded");
      $suffix = ($k = $this->v('store_write_key', '', $this->a)) ? '&key=' . rawurlencode($k) : '';
      $reader->setMessageBody('query=' . rawurlencode($q) . $suffix);
    }
    $to = $this->v('remote_store_timeout', 0, $this->a);
	
	
    $reader->activate($url, '', 0, $to);
    $format = $reader->getFormat();
    $resp = '';
    while ($d = $reader->readStream()) {
      $resp .= $d;
    }
    $reader->closeStream();
    if ($ers = $reader->getErrors()) return array('errors' => $ers);
		$mappings = array('rdfxml' => 'RDFXML', 'sparqlxml' => 'SPARQLXMLResult', 'turtle' => 'Turtle');
    if (!$format || !isset($mappings[$format])) {
      return $resp;
      //return $this->addError('No parser available for "' . $format . '" SPARQL result');
    }
    /* format parser */
    $suffix = $mappings[$format] . 'Parser';
    ARC2::inc($suffix);
    $cls = 'ARC2_' . $suffix;
    $parser =& new $cls($this->a, $this);
    $parser->parse($ep, $resp);
    /* ask|load|insert|delete */
    if (in_array($qt, array('ask', 'load', 'insert', 'delete'))) {
      $bid = $parser->getBooleanInsertedDeleted();
      switch ($qt) {
        case 'ask': return $bid['boolean'];
        default: return $bid;
      }
    }
    /* select */
    if (($qt == 'select') && !method_exists($parser, 'getRows')) return $resp;
    if ($qt == 'select') return array('rows' => $parser->getRows(), 'variables' => $parser->getVariables());
    /* any other */
    return $parser->getSimpleIndex(0);
  }
  
  /*  */
  
  function optimizeTables() {}
  
  /*  */

}
