# Supplementary material for: OntoFox: web-based support for ontology reuse
Source: BMC Res Notes. 2010 Jun 22;3:175. doi: 10.1186/1756-0500-3-175 (PMC2911465; doi:10.1186/1756-0500-3-175)
Supplement: Additional file 3 — The source code of the OntoFox software. This zip file includes PHP source code of the OntoFox website and the Java source code of for reformatting/trimming owl (RDF/XML) output file. [file 1756-0500-3-175-S3.ZIP › website/arc/store/ARC2_StoreAskQueryHandler.php]

<?php
/*
homepage: http://arc.semsol.org/
license:  http://arc.semsol.org/license

class:    ARC2 RDF Store ASK Query Handler
author:   Benjamin Nowack
version:  2007-09-18
*/

ARC2::inc('StoreSelectQueryHandler');

class ARC2_StoreAskQueryHandler extends ARC2_StoreSelectQueryHandler {

  function __construct($a = '', &$caller) {/* caller has to be a store */
    parent::__construct($a, $caller);
  }
  
  function ARC2_StoreAskQueryHandler($a = '', &$caller) {
    $this->__construct($a, $caller);
  }

  function __init() {/* db_con */
    parent::__init();
    $this->store =& $this->caller;
  }

  /*  */
  
  function runQuery($infos) {
    $infos['query']['limit'] = 1;
    $this->infos = $infos;
    $this->buildResultVars();
    return parent::runQuery($this->infos);
  }
  
  /*  */
  
  function buildResultVars() {
    $this->infos['query']['result_vars'][] = array('var' => '1', 'aggregate' => '', 'alias' => 'success');
  }

  /*  */
  
  function getFinalQueryResult($q_sql, $vars, $tmp_tbl) {
    $con = $this->store->getDBCon();
    $rs = mysql_query('SELECT success FROM ' . $tmp_tbl, $con);
    $r = ($row = mysql_fetch_array($rs)) ? $row['success'] : 0;
    return $r ? true : false;
  }

  /*  */
  
}
