# Supplementary material for: OntoFox: web-based support for ontology reuse
Source: BMC Res Notes. 2010 Jun 22;3:175. doi: 10.1186/1756-0500-3-175 (PMC2911465; doi:10.1186/1756-0500-3-175)
Supplement: Additional file 3 — The source code of the OntoFox software. This zip file includes PHP source code of the OntoFox website and the Java source code of for reformatting/trimming owl (RDF/XML) output file. [file 1756-0500-3-175-S3.ZIP › website/arc/store/ARC2_StoreInsertQueryHandler.php]

<?php
/*
homepage: http://arc.semsol.org/
license:  http://arc.semsol.org/license

class:    ARC2 RDF Store INSERT Query Handler
author:   Benjamin Nowack
version:  2007-09-11 (Fix: empty CONSTRUCT results were not caught, which led to a GET in LOAD
                      Tweak: INSERT CONSTRUCT will keep bnode ids unchanged)
*/

ARC2::inc('StoreQueryHandler');

class ARC2_StoreInsertQueryHandler extends ARC2_StoreQueryHandler {

  function __construct($a = '', &$caller) {/* caller has to be a store */
    parent::__construct($a, $caller);
  }
  
  function ARC2_StoreInsertQueryHandler($a = '', &$caller) {
    $this->__construct($a, $caller);
  }

  function __init() {/* db_con */
    parent::__init();
    $this->store =& $this->caller;
  }

  /*  */
  
  function runQuery($infos, $keep_bnode_ids = 0) {
    $this->infos = $infos;
    $con = $this->store->getDBCon();
    /* insert */
    if (!$this->v('pattern', array(), $this->infos['query'])) {
      return $this->store->insert($this->infos['query']['construct_triples'], $this->infos['query']['target_graph'], $keep_bnode_ids);
    }
    else {
      $keep_bnode_ids = 1;
      ARC2::inc('StoreConstructQueryHandler');
      $h =& new ARC2_StoreConstructQueryHandler($this->a, $this->store);
      if ($sub_r = $h->runQuery($this->infos)) {
        return $this->store->insert($sub_r, $this->infos['query']['target_graph'], $keep_bnode_ids);
      }
      return array('t_count' => 0, 'load_time' => 0);
    }
  }
  
  /*  */

}
