# Supplementary material for: OntoFox: web-based support for ontology reuse
Source: BMC Res Notes. 2010 Jun 22;3:175. doi: 10.1186/1756-0500-3-175 (PMC2911465; doi:10.1186/1756-0500-3-175)
Supplement: Additional file 3 — The source code of the OntoFox software. This zip file includes PHP source code of the OntoFox website and the Java source code of for reformatting/trimming owl (RDF/XML) output file. [file 1756-0500-3-175-S3.ZIP › website/arc/store/ARC2_StoreSGAJSONLoader.php]

<?php
/*
homepage: http://arc.semsol.org/
license:  http://arc.semsol.org/license

class:    ARC2 Store SG API JSON Loader
author:   Benjamin Nowack
version:  2008-07-15
*/

ARC2::inc('SGAJSONParser');

class ARC2_StoreSGAJSONLoader extends ARC2_SGAJSONParser {

  function __construct($a = '', &$caller) {
    parent::__construct($a, $caller);
  }
  
  function ARC2_StoreSGAJSONLoader($a = '', &$caller) {
    $this->__construct($a, $caller);
  }

  function __init() {
    parent::__init();
  }

  /*  */
  
  function done() {
    $this->extractRDF();
  }
  
  function addT($s, $p, $o, $s_type, $o_type, $o_dt = '', $o_lang = '') {
    $this->caller->addT($s, $p, $o, $s_type, $o_type, $o_dt, $o_lang);
    $this->t_count++;
  }
  
  /*  */

}
