# Supplementary material for: OntoFox: web-based support for ontology reuse
Source: BMC Res Notes. 2010 Jun 22;3:175. doi: 10.1186/1756-0500-3-175 (PMC2911465; doi:10.1186/1756-0500-3-175)
Supplement: Additional file 3 — The source code of the OntoFox software. This zip file includes PHP source code of the OntoFox website and the Java source code of for reformatting/trimming owl (RDF/XML) output file. [file 1756-0500-3-175-S3.ZIP › website/feedback/feedback_submit.php]

<?
include_once('../inc/functions.php');
include("../inc/recaptcha-php-1.9/recaptchalib.php");
?>

<!DOCTYPE HTML PUBLIC "-//W3C//DTD HTML 4.01 Transitional//EN" "http://www.w3.org/TR/html4/loose.dtd"><html><!-- InstanceBegin template="/Templates/default.dwt.php" codeOutsideHTMLIsLocked="false" -->
<head>
<!-- InstanceBeginEditable name="doctitle" -->
<title>OntoFox</title>
<!-- InstanceEndEditable --><meta http-equiv="Content-Type" content="text/html; charset=iso-8859-1">
<link rel="shortcut icon" href="/favicon.ico" />
<link href="../styleMain.css" rel="stylesheet" type="text/css">
<!-- InstanceBeginEditable name="head" --><!-- InstanceEndEditable -->
</head>

<body>
<div id="topbanner"><a href="/index.php"><img src="../Images/logo.gif" alt="Logo" width="280" height="50" border="0"></a></div>
<div id="topnav"><a href="../index.php" class="topnav">Home</a><a href="../introduction.php" class="topnav">Introduction</a><a href="../tutorial/index.php" class="topnav">Tutorial</a><a href="../faqs.php" class="topnav">FAQs</a><a href="../references.php" class="topnav">References</a><a href="../links.php" class="topnav">Links</a><a href="../contactus.php" class="topnav">Contact</a><a href="../acknowledge.php" class="topnav">Acknowledge</a></div>
<div id="mainbody">
<!-- InstanceBeginEditable name="Main" -->
      <?

$vali=new Validation($_REQUEST);

$c_email = $vali->getEmail('c_email', 'Email Address', true);
$c_subject = $vali->getInput('c_subject', 'Subject', 2, 200);
$c_category = $vali->getInput('c_category', 'Category', 2, 45);
$c_body = $vali->getInput('c_body', 'Message body', 2, 6000);
$c_submit_ip = $_SERVER['REMOTE_ADDR'];

$resp = recaptcha_check_answer (RECAPTCHA_PRIVATEKEY,
                                $_SERVER["REMOTE_ADDR"],
                                $_POST["recaptcha_challenge_field"],
                                $_POST["recaptcha_response_field"]);

if (!$resp->is_valid) {
?>

      <p align="center"> Something wrong with your input. Please check the following fields:<br />
        <font color="red">The reCAPTCHA wasn't entered correctly.</font> <a href="javascript:history.go(-1);">Go back and try again</a>. </p>


<?
}
elseif (strlen($vali->getErrorMsg())>0) {
?><? include('../inc/input_error.php');?>
<?	
}
else {
	include('Mail.php');

	$headers['From']    = $c_email;
	$headers['Reply-To'] = $c_email;
	$headers['Date']      = date('r (T)');
	$headers['To']      = $adminEmail;
	$headers['Subject'] = $systemEmailFlag . "Feedback ($c_category): ". $c_subject;
	$headers['Content-Type']      = "text/html; charset=iso-8859-1";
	$body = "<html></p>".htmlspecialchars($c_body)."</p>";
	$body .= "</html>";
	$params['host'] = $mail_relay_host;
	// Create the mail object using the Mail::factory method
	$mail_object =& Mail::factory('smtp', $params);
	$mail_object->send($headers['To'], $headers, $body);
?>
      <p align="center" class="notice">Feedback submitted. Thank you very much for your support!</p>
		  <p align="center"><a href="../index.php">Go back to home page</a>.</p>
<?
}
?>
      <!-- InstanceEndEditable -->
</div>
<div id="footer">
  <div id="footer_hl"></div>
<table width="100%" border="0" cellspacing="0" cellpadding="0">
	<tr>
		<td><div id="footer_left"><a href="http://www.hegroup.org" target="_blank">He Group</a><br>
University of Michigan Medical School<br>
Ann Arbor, MI 48109</div></td>
		<td width="300"><div id="footer_right"><a href="http://www.umich.edu" target="_blank"><img src="../Images/wordmark_m_web.jpg" alt="UM Logo" width="166" height="20" border="0"></a></div></td>
	</tr>
</table>
</div>
<script type="text/javascript">
var gaJsHost = (("https:" == document.location.protocol) ? "https://ssl." : "http://www.");
document.write(unescape("%3Cscript src='" + gaJsHost + "google-analytics.com/ga.js' type='text/javascript'%3E%3C/script%3E"));
</script>
<script type="text/javascript">
try {
var pageTracker = _gat._getTracker("UA-4869243-8");
pageTracker._trackPageview();
} catch(err) {}</script>
</body>
<!-- InstanceEnd --></html>
