# Supplementary material for: OntoFox: web-based support for ontology reuse
Source: BMC Res Notes. 2010 Jun 22;3:175. doi: 10.1186/1756-0500-3-175 (PMC2911465; doi:10.1186/1756-0500-3-175)
Supplement: Additional file 3 — The source code of the OntoFox software. This zip file includes PHP source code of the OntoFox website and the Java source code of for reformatting/trimming owl (RDF/XML) output file. [file 1756-0500-3-175-S3.ZIP › website/format.txt]

#1st ontology
[Source ontology]
PATO #OntoFox built in ontology

[Low level source term URIs]
http://purl.org/obo/owl/PATO#PATO_0001793 # right side of
http://purl.org/obo/owl/PATO#PATO_0001792 # left side of

[Top level source term URIs and target direct superclass URIs]
http://purl.org/obo/owl/PATO#PATO_0001238
subClassOf http://www.ifomis.org/bfo/1.1/snap#Quality

[Source term retrieval setting]
includeAllIntermediates

[Source annotation URIs]
http://www.w3.org/2000/01/rdf-schema#label
copyTo http://purl.obolibrary.org/obo/IAO_0000111
http://www.geneontology.org/formats/oboInOwl#hasDefinition
mapTo http://purl.obolibrary.org/obo/IAO_0000115
http://www.geneontology.org/formats/oboInOwl#hasSynonym
mapTo http://purl.obolibrary.org/obo/IAO_0000118

#2nd ontology
[Source ontology]
http://purl.org/science/graph/obo/NCBITaxon #specify your own ontology
fromEndpoint http://sparql.obo.neurocommons.org/sparql #endpoint is required for your own ontology

[Low level source term URIs]
http://purl.org/obo/owl/NCBITaxon#NCBITaxon_10090 #Mus musculus
http://purl.org/obo/owl/NCBITaxon#NCBITaxon_9606 #Homo sapiens
http://purl.org/obo/owl/NCBITaxon#NCBITaxon_9031 #Gallus gallus
http://purl.org/obo/owl/NCBITaxon#NCBITaxon_40674 #Mammalia
http://purl.org/obo/owl/NCBITaxon#NCBITaxon_9443 #Primates

[Top level source term URIs and target direct superclass URIs]
http://purl.org/obo/owl/NCBITaxon#NCBITaxon_2759 #Eukaryota 
subClassOf http://purl.obolibrary.org/obo/OBI_0100026 #organism

[Source term retrieval setting]
includeComputedIntermediates

[Source annotation URIs]
http://www.w3.org/2000/01/rdf-schema#label
copyTo http://purl.obolibrary.org/obo/IAO_0000111
http://www.geneontology.org/formats/oboInOwl#hasDefinition
mapTo http://purl.obolibrary.org/obo/IAO_0000115
http://www.geneontology.org/formats/oboInOwl#hasSynonym
mapTo http://purl.obolibrary.org/obo/IAO_0000118
