# Supplementary material for: OntoFox: web-based support for ontology reuse
Source: BMC Res Notes. 2010 Jun 22;3:175. doi: 10.1186/1756-0500-3-175 (PMC2911465; doi:10.1186/1756-0500-3-175)
Supplement: Additional file 3 — The source code of the OntoFox software. This zip file includes PHP source code of the OntoFox website and the Java source code of for reformatting/trimming owl (RDF/XML) output file. [file 1756-0500-3-175-S3.ZIP › website/getTerm.php]

<?
include_once('inc/functions.php');

$vali=new Validation($_REQUEST);
$keywords = $vali->getInput('keywords', 'Keywords', 1, 60, true);

$ontology = $vali->getInput('ontology', 'Ontology', 1, 60, true);

$jason=array('identifier'=> 'url', 'label'=>'name', 'items'=>array());

if ($vali->getErrorMsg()=='') {
	$ontology_orign_url=$array_original_ns[$ontology];
	
	$strSql="SELECT * FROM terms WHERE ontology_url='$ontology_orign_url' AND property_value like '$keywords%' limit 50";

	$db = ADONewConnection($driver);
	$db->Connect($host, $username, $password, $database);

	$rs = $db->Execute($strSql);
	
	$terms=array();
	
	$i=0;
	foreach ($rs as $row) {
		if (!isset($terms[$row['property_value']])) {
			$jason['items'][]=array('url'=>$i.'_'.$row['term_url'], 'name'=>$row['property_value']);
			$i++;
			$terms[$row['property_value']]=1;
		}
	}
}

print(json_encode($jason));
?>
