# Supplementary material for: OntoFox: web-based support for ontology reuse
Source: BMC Res Notes. 2010 Jun 22;3:175. doi: 10.1186/1756-0500-3-175 (PMC2911465; doi:10.1186/1756-0500-3-175)
Supplement: Additional file 3 — The source code of the OntoFox software. This zip file includes PHP source code of the OntoFox website and the Java source code of for reformatting/trimming owl (RDF/XML) output file. [file 1756-0500-3-175-S3.ZIP › website/inc/functions.php]

<? 
/**
 * Author: Zuoshuang Xiang
 * The University Of Michigan
 * He Group
 * Date: 2010-03-04
 *
 * This file include some global variables and functions.
 */

//Globle Varibles.
$driver = 'mysql';
$host = '';
$username = 'ontofox';
$password = '';
$database = 'ontofox';


$userfiles = '/ontofox/userfiles';

include('adodb5/adodb-errorhandler.inc.php');
include('adodb5/adodb.inc.php');


$section_tags=array();
$section_tags['$ontology']='[Source ontology]';
$section_tags['$term_iris']='[Low level source term URIs]';
$section_tags['$top_term_iris']='[Top level source term URIs and target direct superclass URIs]';
$section_tags['$top_term_iris2']='[Branch extractions from source term URIs and target direct superclass URIs]';
$section_tags['$retrieval_setting']='[Source term retrieval setting]';
$section_tags['$annotation_iris']='[Source annotation URIs]';

$retrieval_setting_options = array();
$retrieval_setting_options[] = 'includeSensibleIntermediaries';
$retrieval_setting_options[] = 'includeAllIntermediaries';
$retrieval_setting_options[] = 'includeNoIntermediaries';

$array_ns = array(
	'IAO' =>       'http://purl.org/science/graph/iao',
	'OBI' =>       'http://purl.org/science/graph/obo/OBI',
	'MP' =>        'http://purl.org/science/graph/obo/MP',
	'PATO' =>      'http://purl.org/science/graph/obo/PATO',
	'GO' =>        'http://purl.org/science/graph/obo/GO',
	'DOID' =>      'http://purl.org/science/graph/obo/DOID',
	'IDO' =>       'http://purl.org/science/graph/obo/IDO',
	'CHEBI' =>     'http://purl.org/science/graph/obo/CHEBI',
	'SO' =>        'http://purl.org/science/graph/obo/SO',
	'PRO' =>       'http://purl.org/science/graph/obo/PRO',
	'CL' =>        'http://purl.org/science/graph/obo/CL',
	'ENVO' =>      'http://purl.org/science/graph/obo/ENVO',
	'CARO' =>      'http://purl.org/science/graph/obo/CARO',
	'HP' =>        'http://purl.org/science/graph/obo/HP',
	'UO' =>        'http://purl.org/science/graph/obo/UO',
	'ro_proposed' =>        'http://purl.org/obo/owl/ro_proposed',
	'NIF_GrossAnatomy' =>        'http://purl.org/science/graph/obo/NIF_GrossAnatomy',
	'VO' =>        'http://purl.obolibrary.org/obo/vo_merged.owl',
	'FMA' =>       'http://purl.org/science/graph/obo/FMA',
	'NCBITaxon' => 'http://purl.org/science/graph/obo/NCBITaxon'
	
);

//ontology original URIs
$array_original_ns = array(
	'IAO' =>       'http://purl.obolibrary.org/obo/iao/2009-11-06/iao-main.owl',
	'OBI' =>       'http://purl.obolibrary.org/obo/obi.owl',
	
	'NCBITaxon' => 'http://purl.org/obo/owl/NCBITaxon',
	'MP' =>        'http://purl.org/obo/owl/MP',
	'PATO' =>      'http://purl.org/obo/owl/PATO',
	'GO' =>        'http://purl.org/obo/owl/GO',
	'DOID' =>      'http://purl.org/obo/owl/DOID',
	'IDO' =>       'http://purl.org/obo/owl/IDO',
	'CHEBI' =>     'http://purl.org/obo/owl/CHEBI',
	'SO' =>        'http://purl.org/obo/owl/SO',
	'PRO' =>       'http://purl.org/obo/owl/PRO',
	'CL' =>        'http://purl.org/obo/owl/CL',
	'ENVO' =>      'http://purl.org/obo/owl/ENVO',
	'FMA' =>       'http://purl.org/obo/owl/FMA',
	'CARO' =>      'http://purl.org/obo/owl/CARO',
	'HP' =>        'http://purl.org/obo/owl/HP',
	'UO' =>        'http://purl.org/obo/owl/UO',
	'ro_proposed' =>        'http://purl.org/obo/owl/ro_proposed',
	'NIF_GrossAnatomy' =>        'http://ontology.neuinfo.org/NIF/BiomaterialEntities/NIF-GrossAnatomy.owl',
	'VO' =>        'http://purl.obolibrary.org/obo/VO.owl'
	
);


//SPARQL endpoint servers
$array_server = array(
	'IAO' =>       'http://sparql.obo.neurocommons.org/sparql',
	'OBI' => 'http://sparql.obo.neurocommons.org/sparql',
	'NCBITaxon' => 'http://sparql.obo.neurocommons.org/sparql',
	'MP' =>        'http://sparql.obo.neurocommons.org/sparql',
	'PATO' =>      'http://sparql.obo.neurocommons.org/sparql',
	'GO' =>        'http://sparql.obo.neurocommons.org/sparql',
	'DOID' =>      'http://sparql.obo.neurocommons.org/sparql',
	'IDO' =>       'http://sparql.obo.neurocommons.org/sparql',
	'CHEBI' =>     'http://sparql.obo.neurocommons.org/sparql',
	'SO' =>        'http://sparql.obo.neurocommons.org/sparql',
	'PRO' =>       'http://sparql.obo.neurocommons.org/sparql',
	'CL' =>        'http://sparql.obo.neurocommons.org/sparql',
	'ENVO' =>      'http://sparql.obo.neurocommons.org/sparql',
	'FMA' =>       'http://sparql.obo.neurocommons.org/sparql',
	'CARO' =>      'http://sparql.obo.neurocommons.org/sparql',
	'HP' =>        'http://sparql.obo.neurocommons.org/sparql',
	'UO' =>        'http://sparql.obo.neurocommons.org/sparql',
	'ro_proposed' =>        'http://141.211.38.151:8890/sparql',
	'NIF_GrossAnatomy' =>        'http://sparql.obo.neurocommons.org/sparql',
	'VO' =>        'http://141.211.38.151:8890/sparql'
);


//See if a URI is already imported by regular expression matching.
function iriImported($tmp_iri) {
	global $imported_ontologies;
	$returnValue=false;
	foreach($imported_ontologies as $ontology => $pattern) {
		if (preg_match('/'.$pattern.'/', $tmp_iri)) {
			$returnValue = true;
		}
	}
	
	return($returnValue);
}


//Reformat a construction SPARQL query to make it shorter by using prefix.
function formatQuery($strSparql) {
	list($str_prefix, $str_body) = preg_split('/CONSTRUCT/', $strSparql);
	$array_prefix=array();
	preg_match_all('/<(http:\/\/.+?)>/', $str_body, $matches);
	if (sizeof($matches[1])>0) {
		$i=0;
		foreach ($matches[1] as $match) {
			$pos = strrpos($match, '#');
			if ($pos===false) {
				$pos = strrpos($match, '/');
			}
			if($pos!==false) {
				$tmp_prefix = substr($match, 0, $pos+1);
				if (!in_array($tmp_prefix, $array_prefix)) {
					$i++;
					$array_prefix['p_'. $i]=$tmp_prefix;
				}
			}
		}
		
		arsort($array_prefix);
		
		foreach($array_prefix as $prefix => $tmp_iri) {
			$str_prefix = "prefix $prefix: <$tmp_iri>\n" . $str_prefix;
			$pattern = preg_replace('/\//', '\\/', $tmp_iri);
			$pattern = preg_replace('/\./', '\\.', $pattern);
			$str_body = preg_replace('/<'.$pattern.'(.+?)>/', $prefix.':$1', $str_body);

			//fix for URIs similar to http://purl.org/obo/owl/ro_bfo_bridge/1.1 and http://www.ifomis.org/bfo/1.1
			$str_body = preg_replace('/'.$prefix.':([\d\.]+)(\s+)/', "<$tmp_iri$1>$2", $str_body);
			$str_body = preg_replace('/'.$prefix.':((\S+\/)+)([\d\.]+)(\s+)/', "<$tmp_iri$1$3>$4", $str_body);
		}
		
	}
	return(preg_replace('/[\r\n]+/', "\n", $str_prefix.'CONSTRUCT'.$str_body));
}


//recursively get upper level classes.
function getSupClassAndProperty($ontology_uri, &$results, $tmp_iri) {
	global $store, $ns_rdf, $ns_rdfs, $ns_owl, $num_queries, $processed_iris, $included_iris, $parent_included_iris;
	$querystring = "
PREFIX rdf: <$ns_rdf>
PREFIX rdfs: <$ns_rdfs>
PREFIX owl: <$ns_owl>

SELECT DISTINCT *

FROM <$ontology_uri>
	
WHERE { 
	{
		<$tmp_iri> rdfs:subClassOf ?s .
		?s rdfs:label ?o
	}
	UNION
	{
		<$tmp_iri> owl:equivalentClass ?s1 .
		?s1 owl:intersectionOf ?s2 .
		?s2 rdf:first ?s .
		?s rdfs:label ?o
	}
	UNION
	{
		<$tmp_iri> rdfs:subPropertyOf ?s .
		?s rdfs:label ?o
	}
	UNION
	{
		<$tmp_iri> owl:equivalentProperty ?s1 .
		?s1 owl:intersectionOf ?s2 .
		?s2 rdf:first ?s .
		?s rdfs:label ?o
	}
}";


//print($querystring);
	
	
	$tmp_results = $store->query($querystring, 'rows');

	$num_queries++;
	
	if (!empty($tmp_results[0])) {
		$tmp_iri = $tmp_results[0]['s'];
		if(!isset($processed_iris[$tmp_iri]) && !isset($included_iris[$tmp_iri]) && !iriImported($tmp_iri)) {
			$results[$tmp_iri] = $tmp_results[0]['o'];
			if (!isset($parent_included_iris[$tmp_iri])) {
				getSupClassAndProperty($ontology_uri, $results, $tmp_iri);
			}
		}
	}
}

//recursively get lower level classes.
function getSubClassAndProperty($ontology_uri, &$results, $tmp_iri) {
	global $store, $ns_rdf, $ns_rdfs, $ns_owl, $num_queries, $processed_iris, $included_iris, $parent_included_iris, $strOutput;
	$querystring = "
PREFIX rdf: <$ns_rdf>
PREFIX rdfs: <$ns_rdfs>
PREFIX owl: <$ns_owl>

SELECT DISTINCT *

FROM <$ontology_uri>
	
WHERE { 
	{
		?s rdfs:subClassOf <$tmp_iri> .
		?s rdfs:label ?o
	}
	UNION
	{
		?s owl:equivalentClass ?s1 .
		?s1 owl:intersectionOf ?s2 .
		?s2 rdf:first <$tmp_iri> .
		?s rdfs:label ?o
	}
}";


//print($querystring);
	
	
	$tmp_results = $store->query($querystring, 'rows');

	$num_queries++;
	
	if (!empty($tmp_results[0])) {
		foreach ($tmp_results as $tmp_result) {
			$tmp_iri0 = $tmp_result['s'];
			if(!isset($processed_iris[$tmp_iri0]) && !isset($included_iris[$tmp_iri0]) && !iriImported($tmp_iri0)) {
				$strOutput .="
<rdf:Description rdf:about=\"$tmp_iri0\">
			<rdfs:subClassOf rdf:resource=\"$tmp_iri\"/>
		  </rdf:Description>
";
				$results[$tmp_iri0] = $tmp_result['o'];
				getSubClassAndProperty($ontology_uri, $results, $tmp_iri0);
			}
		}
	}

	$querystring = "
PREFIX rdf: <$ns_rdf>
PREFIX rdfs: <$ns_rdfs>
PREFIX owl: <$ns_owl>

SELECT DISTINCT *

FROM <$ontology_uri>
	
WHERE { 
	{
		?s rdfs:subPropertyOf <$tmp_iri> .
		?s rdfs:label ?o
	}
	UNION
	{
		?s owl:equivalentProperty ?s1 .
		?s1 owl:intersectionOf ?s2 .
		?s2 rdf:first <$tmp_iri> .
		?s rdfs:label ?o
	}
}";


//print($querystring);
	
	
	$tmp_results = $store->query($querystring, 'rows');

	$num_queries++;
	
	if (!empty($tmp_results[0])) {
		foreach ($tmp_results as $tmp_result) {
			$tmp_iri0 = $tmp_result['s'];
			if(!isset($processed_iris[$tmp_iri0]) && !isset($included_iris[$tmp_iri0]) && !iriImported($tmp_iri0)) {
				$strOutput .="
<rdf:Description rdf:about=\"$tmp_iri0\">
			<rdfs:subPropertyOf rdf:resource=\"$tmp_iri\"/>
		  </rdf:Description>
";
				$results[$tmp_iri0] = $tmp_result['o'];
				getSubClassAndProperty($ontology_uri, $results, $tmp_iri0);
			}
		}
	}
}


//Generate a random string of certain length
function createRandomPassword($chars = "abcdefghijkmnopqrstuvwxyz023456789", $length=8) {
	srand((double)microtime()*1000000);
	$i = 0;
	$pass = '' ;
	while ($i < $length) {
		$num = rand() % strlen($chars);
		$tmp = substr($chars, $num, 1);
		$pass = $pass . $tmp;
		$i++;    
	}    
	return $pass;
}

//Use curl to do a post request
function curl_post_contents($url, $fields) {
	//open connection
	$ch = curl_init();
	$fields_string = http_build_query($fields);
	
	//set the url, number of POST vars, POST data
	curl_setopt($ch,CURLOPT_URL,$url);
	curl_setopt($ch,CURLOPT_POST,count($fields));
	curl_setopt($ch,CURLOPT_POSTFIELDS,$fields_string);
	curl_setopt($ch,CURLOPT_RETURNTRANSFER, true);
	
	//execute post
	$result = curl_exec($ch);
	
	//close connection
	curl_close($ch);
	
	return($result);
}

//A class for some basic input checking
class Validation{
	var $request;
	var $strErrorMsg;
	
	function Validation($request){
		$this->request=$request;
	}
	
	function getInput($strInput,$strCName, $intMin, $intMax, $toTrim = true) {
		$blflag=True;
		if (array_key_exists($strInput, $this->request)) {
			$strTmp=$this->request[$strInput]; 
		}
		else {
			$strTmp='';
		}
		
		if ($toTrim) {
			$strTmp=trim($strTmp);
		}


		if (strlen($strTmp)>$intMax) {
			$blflag=False;
			$this->strErrorMsg=$this->strErrorMsg . $strCName . " too long (maximum length: $intMax)<br>" ;
		}
		
		if (strlen($strTmp)<$intMin) {
			if ($strTmp=='') {
				$blflag=False;
				$this->strErrorMsg=$this->strErrorMsg . $strCName . " is required<br>" ;
			}
			else {
				$blflag=False;
				$this->strErrorMsg=$this->strErrorMsg . $strCName . " too short (minimum length: $intMin)<br>" ;
			}
		}

		return $strTmp;
	}

	function getArray($strInput ,$strCName, $isRequired = true) {
		$blflag=True;
		if (array_key_exists($strInput, $this->request)) {
			$strTmp=$this->request[$strInput]; 
		}
		else {
			$strTmp='';
		}

		if (!is_array($strTmp)){
			$blflag=False;
		}

		if ($blflag==False && $isRequired==True)
			$this->strErrorMsg=$this->strErrorMsg . $strCName . " is required<br>" ;
		return $strTmp;
	}

	function getAccount($strInput,$strCName, $isRequired = true) {
		$intMax=20;
		$intMin=3;
		$blflag=True;
		if (array_key_exists($strInput, $this->request)) {
			$strTmp=$this->request[$strInput]; 
		}
		else {
			$strTmp='';
		}
		$strTmp=trim($strTmp);

		if (strlen($strTmp)>$intMax) {
			$blflag=False;
			$this->strErrorMsg=$this->strErrorMsg . $strCName . " too long (maximum length: $intMax)<br>" ;
		}
		
		if (strlen($strTmp)<$intMin) {
			$blflag=False;
			$this->strErrorMsg=$this->strErrorMsg . $strCName . " too short (minimum length: $intMin)<br>" ;
		}

		$regex = '/^[^ ,\']+$/';
		if (preg_match($regex, $strTmp)) {
			$blflag = true;
		}
		else {
			$blflag = false;
			$this->strErrorMsg=$this->strErrorMsg . $strCName . " contains illegal charactors (Space, comma or apostrophe) <br>" ;
		}

		return $strTmp;
	}

	function getPhone($strInput, $strCName, $isRequired = false) {
		$blflag=True;
		$intMax=20;
		$intMin=5;

		if (array_key_exists($strInput, $this->request)) {
			$strTmp=$this->request[$strInput]; 
		}
		else {
			$strTmp='';
		}
		$strTmp=trim($strTmp);


		$strAllow="0123456789-,.() ";

		if ($isRequired==True || strlen($strTmp)>0 ){
			if (strlen($strTmp)>$intMax) {
				$blflag=False;
				$this->strErrorMsg=$this->strErrorMsg . $strCName . " too long (maximum length: $intMax)<br>" ;
			}
			
			if (strlen($strTmp)<$intMin) {
				$blflag=False;
				$this->strErrorMsg=$this->strErrorMsg . $strCName . " too short (minimum length: $intMin)<br>" ;
			}
	
			$regex = '/^[\d -_,\(\)\.]+$/';
			if (preg_match($regex, $strTmp)) {
				$blflag = true;
			}
			else {
				$blflag = false;
				$this->strErrorMsg=$this->strErrorMsg . $strCName . " contains illegal charactors (allowed charactors are: \"0123456789 -,.()\") <br>" ;
			}
		}

		return $strTmp;
	}

	function getEmail($strInput,$strCName,$isRequired = true) {
		$blflag=True;
		$intMax=50;
		$intMin=5;
		if (array_key_exists($strInput, $this->request)) {
			$strTmp=$this->request[$strInput]; 
		}
		else {
			$strTmp='';
		}
		$strTmp=trim($strTmp);

		if ($isRequired==True || strlen($strTmp)>0 ){
			if (strlen($strTmp)>$intMax) {
				$blflag=False;
				$this->strErrorMsg=$this->strErrorMsg . $strCName . " too long (maximum length: $intMax)<br>" ;
			}
			
			if (strlen($strTmp)<$intMin) {
				$blflag=False;
				$this->strErrorMsg=$this->strErrorMsg . $strCName . " too short (minimum length: $intMin)<br>" ;
			}
	
			//$regex = '/^[\d-_\w\.@]{5,10}$/';
			$regex = '&^(?:                                               # recipient:
         ("\s*(?:[^"\f\n\r\t\v\b\s]+\s*)+")|                          #1 quoted name
         ([-\w!\#\$%\&\'*+~/^`|{}]+(?:\.[-\w!\#\$%\&\'*+~/^`|{}]+)*)) #2 OR dot-atom
         @(((\[)?                     #3 domain, 4 as IPv4, 5 optionally bracketed
         (?:(?:(?:(?:25[0-5])|(?:2[0-4][0-9])|(?:[0-1]?[0-9]?[0-9]))\.){3}
               (?:(?:25[0-5])|(?:2[0-4][0-9])|(?:[0-1]?[0-9]?[0-9]))))(?(5)\])|
         ((?:[a-z0-9](?:[-a-z0-9]*[a-z0-9])?\.)*[a-z](?:[-a-z0-9]*[a-z0-9])?))  #6 domain as hostname
         $&xi';
			if (preg_match($regex, $strTmp)) {
				$blflag = true;
			}
			else {
				$blflag = false;
				$this->strErrorMsg=$this->strErrorMsg . $strCName . " does not look like an real eamil address<br>" ;
			}
		}

		return $strTmp;
	}

	function getZipCode($strInput, $strCName, $isRequired = false) {
		$blflag=True;
		$intMax=10;
		$intMin=5;
		if (array_key_exists($strInput, $this->request)) {
			$strTmp=$this->request[$strInput]; 
		}
		else {
			$strTmp='';
		}
		$strTmp=trim($strTmp);

		if ($isRequired==True || strlen($strTmp)>0 )	{
			if (strlen($strTmp)>$intMax) {
				$blflag=False;
				$this->strErrorMsg=$this->strErrorMsg . $strCName . " too long (maximum length: $intMax)<br>" ;
			}
			
			if (strlen($strTmp)<$intMin) {
				$blflag=False;
				$this->strErrorMsg=$this->strErrorMsg . $strCName . " too short (minimum length: $intMin)<br>" ;
			}

			if (preg_match('/^[\w-]+$/', $strTmp)) {
				$blflag = true;
			}
			else {
				$blflag = false;
				$this->strErrorMsg=$this->strErrorMsg . $strCName . " contains illegal charactors (allowed charactors are: \"abcdefghijklmnopqrstuvwxyzABCDEFGHIJKLMNOPQRSTUVWXYZ0123456789-\") <br>" ;
			}
		}

		if ($blflag==False)
			$this->strErrorMsg=$this->strErrorMsg . $strCName . "<br>" ;
		return $strTmp;
	}

	function getNumber($strInput, $strCName, $intMin, $intMax, $isRequired = false) {
		$blflag=True;
		if (array_key_exists($strInput, $this->request)) {
			$strTmp=$this->request[$strInput]; 
		}
		else {
			$strTmp='';
		}
		$strTmp=trim($strTmp);
		
		if ($isRequired==True || strlen($strTmp)>0 )	{
			if (strlen($strTmp)>$intMax) {
				$blflag=False;
				$this->strErrorMsg=$this->strErrorMsg . $strCName . " too long (maximum length: $intMax)<br>" ;
			}
			elseif (strlen($strTmp)<$intMin) {
				$blflag=False;
				$this->strErrorMsg=$this->strErrorMsg . $strCName . " too short (minimum length: $intMin)<br>" ;
			}
			else {
				$strReg = '/^[\d-\.]+$/';
				if (!preg_match($strReg, $strTmp)) {
					$blflag = false;
					$this->strErrorMsg=$this->strErrorMsg . $strCName . " contains illegal charactors<br>" ;
				}
			}
		}

		return $strTmp;
	}
  
	function concatError($strError) {
		$this->strErrorMsg .= $strError . "<br>" ;
	}
  
	function getErrorMsg(){
		return $this->strErrorMsg;
	}
}
?>
