# Supplementary material for: OntoFox: web-based support for ontology reuse
Source: BMC Res Notes. 2010 Jun 22;3:175. doi: 10.1186/1756-0500-3-175 (PMC2911465; doi:10.1186/1756-0500-3-175)
Supplement: Additional file 3 — The source code of the OntoFox software. This zip file includes PHP source code of the OntoFox website and the Java source code of for reformatting/trimming owl (RDF/XML) output file. [file 1756-0500-3-175-S3.ZIP › website/inc/input_error.php]

<div id="errbox">
  <div id="errbox_caption">Error!</div>
  <div id="errbox_header">There is one or more errors in your input, please check the following message.</div>
  <div id="errbox_msg"><?=$vali->getErrorMsg()?></div>
  <div id="errbox_operation">Please try again.</div>
</div>
