# Supplementary material for: OntoFox: web-based support for ontology reuse
Source: BMC Res Notes. 2010 Jun 22;3:175. doi: 10.1186/1756-0500-3-175 (PMC2911465; doi:10.1186/1756-0500-3-175)
Supplement: Additional file 3 — The source code of the OntoFox software. This zip file includes PHP source code of the OntoFox website and the Java source code of for reformatting/trimming owl (RDF/XML) output file. [file 1756-0500-3-175-S3.ZIP › website/inc/recaptcha-php-1.9/README]

reCAPTCHA README
================

The reCAPTCHA PHP Lirary helps you use the reCAPTCHA API. Documentation
for this library can be found at

	http://recaptcha.net/plugins/php
