# Supplementary material for: OntoFox: web-based support for ontology reuse
Source: BMC Res Notes. 2010 Jun 22;3:175. doi: 10.1186/1756-0500-3-175 (PMC2911465; doi:10.1186/1756-0500-3-175)
Supplement: Additional file 3 — The source code of the OntoFox software. This zip file includes PHP source code of the OntoFox website and the Java source code of for reformatting/trimming owl (RDF/XML) output file. [file 1756-0500-3-175-S3.ZIP › website/service.php]

<?
/**
 * Author: Zuoshuang Xiang
 * The University Of Michigan
 * He Group
 * Date: 2010-03-04
 *
 * This is the main program for processing user inputs, form queries, 
 * process query resuslt and output final results.
 */
header ("content-type: text/xml");
 
set_time_limit(60*60);
include('inc/functions.php');

$vali=new Validation($_REQUEST);

$outputURI = '';
$outputFile = 'import.owl';

$finalFile = createRandomPassword();

$str_inputs = array();

//If user upload a file, parse the file and seperate into individual ontologies.
if (isset($_FILES['file']) && is_uploaded_file($_FILES['file']['tmp_name'])){
	$data = trim(file_get_contents($_FILES['file']['tmp_name']));
	
	file_put_contents("$userfiles/$finalFile.txt", $data);
	
	if (preg_match('/_input\.txt$/', $_FILES['file']['name'])) {
		$outputFile = preg_replace('/_input\.txt/', '.owl', $_FILES['file']['name']);
		$outputURI = "http://purl.obolibrary.org/obo/vo/external/$outputFile";
	}
	
	
	$lines = preg_split('/[\r\n]+/', $data);
	
	$str_input='';
	foreach($lines as $line) {
		if (strpos($line, ' #')!==false) {
			$line = trim(substr($line, 0, strpos($line, ' #')));
		}

		if (strpos($line, '#')===0) {
			//ignore comments
		}
		elseif (strpos($line, '[Source ontology]')===0) {
			if (strpos($str_input, '[Source ontology]')===0) {
				$str_inputs[] = $str_input;
			}
			$str_input = '[Source ontology]';
		}
		else {
			$str_input .= "\n" . $line;
		}
	}
	
	
	if (strpos($str_input, '[Source ontology]')===0) {
		$str_inputs[] = $str_input;
	}
}
else {
	$ontology= $vali->getInput('ontology', 'Ontology', 0, 128);
	$ontology2 = $vali->getInput('ontology2', 'Your own ontology', 0, 1024);
	$ontology = trim($ontology . "\n" . $ontology2);
	$term_iris = $vali->getInput('term_iris', 'Lower level term IRIs to be imported', 0, 81920);
	$top_term_iris = $vali->getInput('top_term_iris', 'Top level term IRIs to be imported', 0, 8192);
	$retrieval_setting = $vali->getInput('retrieval_setting', 'Source term retrieval setting', 0, 128);
	$annotation_iris = $vali->getInput('annotation_iris', 'annotation IRIs to be included', 0, 8192);
	
		
	$str_inputs[] = "[Source ontology]
$ontology
[Low level source term URIs]
$term_iris
[Top level source term URIs and target direct superclass URIs]
$top_term_iris
[Source term retrieval setting]
$retrieval_setting
[Source annotation URIs]
$annotation_iris";

	file_put_contents("$userfiles/$finalFile.txt", $str_inputs[0]);
}


$fileNames=array();

foreach ($str_inputs as $str_input) {

	$lines = preg_split('/[\r\n]+/', $str_input);
	$current_tag = '';
	foreach ($lines as $line) {
		$line = trim($line);
		if (strpos($line, '[')===0) {
			foreach($section_tags as $section_tag_var => $section_tag_txt){
				if (strpos($line, $section_tag_txt)===0) {
					$current_tag = $section_tag_var;
					eval("$current_tag = '';");
				}
			}
		}
		elseif (strpos($line, '#')===0) {
			//ignore comments
		}
		else {
			if (strpos($line, ' #')!==false) {
				$line = trim(substr($line, 0, strpos($line, ' #')));
			}

			if ($current_tag!='' && $line!='') {
				eval("$current_tag .= \"$line\\n\";");
			}
		}
	}
	
	if (!isset($term_iris) || strlen($term_iris)<10) {
		$vali->concatError("At least one lower level term IRI is required.");
	}


	if (!isset($ontology) || strlen($ontology)<2) {
		$vali->concatError("Ontology is required.");
	}
	
	//Get source ontology
	if ($vali->getErrorMsg()=='') {
	
		//parse ontology
		$lines = preg_split('/[\r\n]+/', trim($ontology));
		
		$ontology_uri = '';
		$ontology_original_uri='';
		$server_import = '';
		
		foreach ($lines as $line) {
			$line = trim($line);
			if (strpos($line, '#')===0) {
				//ignore comments
			}
			else {
				if (strpos($line, ' #')!==false) {
					$line = trim(substr($line, 0, strpos($line, ' #')));
				}
				
				if (strpos($line, 'fromEndpoint ')===false) {
					$ontology = $line;
					if (isset($array_ns[$line])) {
						$ontology_uri = $array_ns[$line];
						$ontology_original_uri = $array_original_ns[$line];
						$server_import = $array_server[$line];
					}
					else {
						$ontology_uri = $line;
						$ontology_original_uri= $line;
					}
				}
				else {
					$line = trim(str_replace('fromEndpoint ', '', $line));
					$server_import = $line;
				}
			}
		}
		
		$retrieval_setting = isset($retrieval_setting) ? trim($retrieval_setting) : '';
		if ($retrieval_setting=='') $retrieval_setting='includeNoIntermediates';
		
		$outputNSs = array();
		$outputNSs['http://www.w3.org/1999/02/22-rdf-syntax-ns#'] = 'rdf';
		$outputNSs['http://www.w3.org/2002/07/owl#'] = 'owl';
		$outputNSs['http://purl.obolibrary.org/obo/'] = 'obo';
		$outputNSs['http://www.w3.org/2000/01/rdf-schema#'] = 'rdfs';
		

		$strOutput='>

  <owl:AnnotationProperty rdf:about="http://purl.obolibrary.org/obo/IAO_0000412">
	<rdfs:label xml:lang="en">imported from</rdfs:label>
  </owl:AnnotationProperty>

	';
	
		$ns_rdf = 'http://www.w3.org/1999/02/22-rdf-syntax-ns#';
		$ns_rdfs = 'http://www.w3.org/2000/01/rdf-schema#';
		$ns_owl = 'http://www.w3.org/2002/07/owl#';
		
		$included_iris = array(); 
		
		$parent_included_iris = array(); 
		$terms_to_keep = array();
		
		
		$top_term_iris=trim($top_term_iris);
		
		//By default, don't retrive structure.
		if ($top_term_iris=='') {
			$top_term_iris = $term_iris;
		}
		
		//Special case to help lazy people.
		if ((strpos($top_term_iris, 'subClassOf ')===0 || strpos($top_term_iris, 'subPropertyOf ')===0 || strpos($top_term_iris, 'type ')===0) && !preg_match('/[\r\n]+/', $top_term_iris)) {
			$top_term_iris = preg_replace('/[\r\n]+/',  "\n" . $top_term_iris . "\n", $term_iris) . "\n" . $top_term_iris;
		}
		
		//Get top level source terms
		$lines = preg_split('/[\r\n]+/', trim($top_term_iris));
		$current_iri ='';
		foreach ($lines as $line) {
			$line = trim($line);
			if (strpos($line, '#')===0) {
				//ignore comments
			}
			else {
				if (strpos($line, ' #')!==false) {
					$line = trim(substr($line, 0, strpos($line, ' #')));
				}
				
				if (strpos($line, 'subClassOf ')===0) {
					$line = trim(str_replace('subClassOf ', '', $line));
					if ($current_iri!='') {

						$terms_to_keep[$line] = 1;		

						$strOutput.="
		  <rdf:Description rdf:about=\"$current_iri\">
			<rdfs:subClassOf rdf:resource=\"$line\"/>
		  </rdf:Description>
		";
					}
				}
				elseif (strpos($line, 'subPropertyOf ')===0) {
					$line = trim(str_replace('subPropertyOf ', '', $line));
					if ($current_iri!='') {

						$terms_to_keep[$line] = 1;		

						$strOutput.="
		  <rdf:Description rdf:about=\"$current_iri\">
			<rdfs:subPropertyOf rdf:resource=\"$line\"/>
		  </rdf:Description>
		";
					}
				}
				elseif (strpos($line, 'type ')===0) {
					$line = trim(str_replace('type ', '', $line));
					if ($current_iri!='') {

						$terms_to_keep[$line] = 1;		

						$strOutput.="
		  <rdf:Description rdf:about=\"$current_iri\">
			<rdf:type rdf:resource=\"$line\"/>
		  </rdf:Description>
		";
					}
				}
				else {
					$parent_included_iris[$line] = 'NA';
					$current_iri=$line;
					$terms_to_keep[$line] = 1;		
					
				}
			}
		}
		
		//Get annotation URLs user wish to include
		$annotation_iris_to_include = array();
		$annotation_iris_to_include['http://www.w3.org/1999/02/22-rdf-syntax-ns#type'] = array('action'=>'', 'iri'=>'');
		$annotation_iris_to_include['http://www.w3.org/2000/01/rdf-schema#subClassOf'] = array('action'=>'', 'iri'=>'');
		$annotation_iris_to_include['http://www.w3.org/2000/01/rdf-schema#subPropertyOf'] = array('action'=>'', 'iri'=>'');
		$annotation_iris_to_include['http://www.w3.org/2002/07/owl#equivalentClass'] = array('action'=>'', 'iri'=>'');


	
		if ($annotation_iris!='') {
			$lines = preg_split('/[\r\n]+/', trim($annotation_iris));
			$current_iri ='';
		
			foreach ($lines as $line) {
				$line = trim($line);
				if (strpos($line, '#')===0) {
					//ignore comments
				}
				else {
					if (strpos($line, ' #')!==false) {
						$line = trim(substr($line, 0, strpos($line, ' #')));
					}
					
					//get all properties
					if ($line=='includeAllAxioms') {
						$annotation_iris_to_include = array();
						break;
					}
		
					if(strpos($line, 'copyTo ')!==false) {
						$line = trim(str_replace('copyTo ', '', $line));
						$annotation_iris_to_include[$current_iri] = array('action'=>'copyTo', 'iri'=>$line);
						$strOutput.="  <owl:AnnotationProperty rdf:about=\"$line\"/>\n";
					}
					elseif(strpos($line, 'mapTo ')!==false) {
						$line = trim(str_replace('mapTo ', '', $line));
						$annotation_iris_to_include[$current_iri] = array('action'=>'mapTo', 'iri'=>$line);
						$strOutput.="  <owl:AnnotationProperty rdf:about=\"$line\"/>\n";
					}
					else {
						$annotation_iris_to_include[$line] = array('action'=>'', 'iri'=>'');
						$current_iri= $line;
					}
				}
			}
		}
		
	
		$imported_ontologies = array(); 
		
		include_once('arc/ARC2.php');
		
	
		/* configuration */ 
		$config = array(
		  /* remote endpoint */
		  'remote_store_endpoint' => $server_import,
		);
		
		/* instantiation */
		$store = ARC2::getRemoteStore($config);
		
		$num_queries = 0;
		
		
		//process term URIs to be imported and get super classes/properties.
		$lines = preg_split('/[\r\n]+/', trim($term_iris));
		
		$unprocessed_iris = array();
		$processed_iris = array(); 
		
		foreach ($lines as $line) {
			if (strpos($line, '#')===0) {
				//ignore comments
			}
			else {
				if (strpos($line, ' #')!==false) {
					$line = trim(substr($line, 0, strpos($line, ' #')));
				}
				$import_term=trim($line);
				
				$terms_to_keep[$import_term] =1;
				
				if (!isset($processed_iris[$import_term]) && !isset($included_iris[$import_term])) {
					$results = array($import_term => 'NA');
					if (!isset($parent_included_iris[$import_term])) {
						getSupClassAndProperty($ontology_uri, $results, $import_term);
						//error_log("!!!\n", 3, '/tmp/error.log');
						
						foreach ($results as $term_iri => $term_label) {
							if (!isset($processed_iris[$term_iri])) {
								$unprocessed_iris[$term_iri] = $term_label;
							}
						}
					}
					else {
						if (!isset($processed_iris[$import_term])) {
							$unprocessed_iris[$import_term] = 'NA';
						}
					}
				}
			}
		}		
		


		//Send query to servers and process response.
		while (!empty($unprocessed_iris)) {
			$tmp_results = array();
			
			$num_terms_per_query = 20;
			if (!empty($annotation_iris_to_include)) {
				$num_terms_per_query = round($num_terms_per_query/sizeof($annotation_iris_to_include));
				if ($num_terms_per_query <2) $num_terms_per_query =2;
			}
			
			$array_iris = array_chunk($unprocessed_iris, $num_terms_per_query, true);
		
			foreach ($array_iris as $iris) {
				$querystring = "
CONSTRUCT {
";
				$i = 0;
				foreach ($iris as $tmp_iri=>$tmp_label) {
					if (empty($annotation_iris_to_include) || strpos($tmp_iri, 'nodeID')!==false) {
						$i++;
						$querystring .= "	<$tmp_iri> ?p{$i} ?o{$i}.
";
					}
					else {
						foreach ($annotation_iris_to_include as $annotation_iri => $mapping) {
							$i++;
							if (!preg_match('/nodeID:/', $tmp_iri) && $mapping['action']=='copyTo') {
								$querystring .= "	<$tmp_iri> <$annotation_iri> ?o{$i}.
";
								$querystring .= "	<$tmp_iri> <{$mapping['iri']}> ?o{$i}.
";
							}
							elseif (!preg_match('/nodeID:/', $tmp_iri) && $mapping['action']=='mapTo') {
								$querystring .= "	<$tmp_iri> <{$mapping['iri']}> ?o{$i}.
";
							}
							else {
								$querystring .= "	<$tmp_iri> <$annotation_iri> ?o{$i}.
";
							}
						}
					}
				}
		
				$querystring .= "
}

FROM <$ontology_uri>

WHERE { 
";
				$i = 0;
				foreach ($iris as $tmp_iri=>$tmp_label) {
					if (empty($annotation_iris_to_include) || strpos($tmp_iri, 'nodeID')!==false) {
						$i++;
						if ($i>1) $querystring .= " UNION";
						$querystring .= "
 {<$tmp_iri> ?p{$i} ?o{$i}}
";
					}
					else {
						foreach ($annotation_iris_to_include as $annotation_iri=>$mapping) {
							$i++;
							if ($i>1) $querystring .= " UNION";
		
							if (!preg_match('/nodeID:/', $tmp_iri) && $mapping['action']=='copyTo') {
								$querystring .= "
 {<$tmp_iri> <$annotation_iri> ?o{$i}}
";
							}
							elseif (!preg_match('/nodeID:/', $tmp_iri) && $mapping['action']=='mapTo') {
								$querystring .= "
 {<$tmp_iri> <$annotation_iri> ?oa{$i} .
 ?oa{$i} <http://www.w3.org/2000/01/rdf-schema#label> ?o{$i}}
";
							}
							else {
								$querystring .= "
 {<$tmp_iri> <$annotation_iri> ?o{$i}}
";
							}
						}
					}
				}
		
				$querystring .= "
}";
				$querystring = formatQuery($querystring);

//print("<!--$querystring-->");
		
				foreach ($iris as $tmp_iri => $label) {
					$processed_iris[$tmp_iri] = $label;
				}
						
				$fields = array();
				$fields['default-graph-uri'] = '';
				$fields['format'] = 'application/rdf+xml';
				$fields['debug'] = 'on';
				$fields['query'] = $querystring;
				$rdf = curl_post_contents($server_import, $fields);
				
				$rdf = preg_replace('/rdf:nodeID="b/', 'rdf:nodeID="', $rdf);
		
				if (preg_match_all('/<rdf:Description.*?rdf:Description>/', $rdf, $matches)){
					$lines=$matches[0];
					$num_lines = sizeof($lines);
					
					for($i=$num_lines-1; $i>=0; $i--) {
						foreach ($parent_included_iris as $parent_included_iri => $parent_included_label) {
							if (strpos($lines[$i], '<rdf:Description rdf:about="'.$parent_included_iri.'"><rdfs:subClassOf')!==false) {
								unset($lines[$i]); 
								break;
							}
							if (strpos($lines[$i], '<rdf:Description rdf:about="'.$parent_included_iri.'"><rdfs:subPropertyOf')!==false) {
								unset($lines[$i]); 
								break;
							}
						}
					}
					
					//drop this kind of supperclass to avoid importing too many terms
					for($i=$num_lines-1; $i>=0; $i--) {
						if (isset($lines[$i]) && strpos($lines[$i], '<rdfs:subClassOf rdf:nodeID="')!==false) {
							unset($lines[$i]); 
						}
						if (isset($lines[$i]) && strpos($lines[$i], '<rdfs:subPropertyOf rdf:nodeID="')!==false) {
							unset($lines[$i]); 
						}
					}
					
					//drop disjointWith to avoid importing too many terms
					for($i=$num_lines-1; $i>=0; $i--) {
						if (isset($lines[$i]) && strpos($lines[$i], 'disjointWith')!==false) {
							unset($lines[$i]); 
						}
					}
					
					//drop disjointWith to avoid importing too many terms
					for($i=$num_lines-1; $i>=0; $i--) {
						if (isset($lines[$i]) && strpos($lines[$i], 'hasDbXref')!==false) {
							unset($lines[$i]); 
						}
					}
					
					
					//drop owl:Thing
					for($i=$num_lines-1; $i>=0; $i--) {
						if (isset($lines[$i]) && strpos($lines[$i], '<rdf:type rdf:resource="http://www.w3.org/2002/07/owl#Thing"/>')!==false) {
							unset($lines[$i]); 
						}
					}
					

					for($i=$num_lines-1; $i>=0; $i--) {
						if (isset($lines[$i]) && preg_match('/\w+:(\w+?) xmlns:\w+="([^"]+?)"/', $lines[$i], $match)){
							$tmp_iri=$match[2].$match[1];
							if (!isset($processed_iris[$tmp_iri]) && !isset($included_iris[$tmp_iri]) && !iriImported($tmp_iri)) {
								$tmp_results[$tmp_iri] = 'NA';
							}
						}
					}

					//fix for "n0pred" beening used for diffrent xmlnss.
					for($i=$num_lines-1; $i>=0; $i--) {
						if (isset($lines[$i]) && strpos($lines[$i], '<n0pred:')!==false) {
							preg_match('/xmlns:n0pred="(\S+)"/', $lines[$i], $matches);
							$NSTmp=$matches[1];
							
							if (array_key_exists($NSTmp, $outputNSs)) {
								$prefixTmp = $outputNSs[$NSTmp];
							}
							else {
								$tokens = preg_split('/\s+/', trim(preg_replace('/\W+/', ' ', $NSTmp)));
								$prefixTmp = array_pop($tokens);
								
								if (in_array($prefixTmp, $outputNSs)) {
									$j=1;
									while (in_array($prefixTmp.$j, $outputNSs)) {
										$j++;
									}
									
									$prefixTmp .= $j;
								}
							}
							
							$outputNSs[$NSTmp] = $prefixTmp;
							
							$lines[$i] = str_replace('n0pred:', $prefixTmp.':', $lines[$i]);
							$lines[$i] = preg_replace('/xmlns:n0pred="(\S+)"/', '', $lines[$i]);
						}
					}
					
					
					$output = join("\n", $lines);
//print("<!-$output-->");
					
					$strOutput .= "\n$output";
				
					preg_match_all('/nodeID="(\S+)"/', $output, $matches);
					foreach ($matches[1] as $match) {
						if (!isset($processed_iris['nodeID://'.$match])) {
							$tmp_results['nodeID://'.$match] = 'NA';
						}
					}
			
					preg_match_all('/resource="(.+?)"/', $output, $matches);
					foreach ($matches[1] as $match) {
						if (!isset($processed_iris[$match]) && !isset($included_iris[$match]) && !iriImported($match)) {
							$tmp_results[$match] = 'NA';
						}
					}
		


					preg_match_all('/<rdf:Description rdf:about="([^"]+?)"><rdf:type rdf:resource="http:\/\/www.w3.org\/2002\/07\/owl#Class"\/><\/rdf:Description>/', $output, $matches);
					foreach ($matches[1] as $match) {
						$strOutput .= "  <rdf:Description rdf:about=\"$match\">
	<obo:IAO_0000412 rdf:resource=\"$ontology_original_uri\"/>
  </rdf:Description>
";
					}
					
					preg_match_all('/<rdf:Description rdf:about="([^"]+?)"><rdf:type rdf:resource="http:\/\/www.w3.org\/2002\/07\/owl#ObjectProperty"\/><\/rdf:Description>/', $output, $matches);
					foreach ($matches[1] as $match) {
						$strOutput .= "  <rdf:Description rdf:about=\"$match\">
	<obo:IAO_0000412 rdf:resource=\"$ontology_original_uri\"/>
  </rdf:Description>
";
					}
					
					preg_match_all('/<rdf:Description rdf:about="([^"]+?)"><rdf:type rdf:resource="http:\/\/www.w3.org\/2002\/07\/owl#DatatypeProperty"\/><\/rdf:Description>/', $output, $matches);
					foreach ($matches[1] as $match) {
						$strOutput .= "  <rdf:Description rdf:about=\"$match\">
	<obo:IAO_0000412 rdf:resource=\"$ontology_original_uri\"/>
  </rdf:Description>
";
					}


				}
			}
			
			$unprocessed_iris = $tmp_results;
		}


		
		$strOutput .= '
		</rdf:RDF>';
		
		
		foreach ($outputNSs as $NSTmp => $prefixTmp) {
			$strOutput = "
		xmlns:$prefixTmp=\"$NSTmp\"" . $strOutput;
		}
		
		$strOutput = '<?xml version="1.0" encoding="utf-8" ?>
<rdf:RDF
'. $strOutput;
		
		$fileName=createRandomPassword();
		$fileNames[$fileName] = 1;
		
		$strOutput = preg_replace('/rdf:nodeID="/', 'rdf:nodeID="b', $strOutput);
		
		file_put_contents("$userfiles/$fileName.in.owl", $strOutput);
		
		$json_settings = array();
		$json_settings['termsToKeep'] = array_keys($terms_to_keep);
		$json_settings['inputFile'] = "$userfiles/$fileName.in.owl";
		$json_settings['outputFile'] = "$userfiles/$fileName.out.owl";
		$json_settings['ontologyURI'] = "http://ontofox.hegroup.org/$fileName.out.owl";
		$json_settings['retrievalSetting'] = $retrieval_setting;
		 
		
		file_put_contents("$userfiles/$fileName.settings", json_encode($json_settings));
	
		//Reformat the owl file to make it tight.
		system("java -cp .:./OWL.jar org.hegroup.OWLReformat $userfiles/$fileName.settings");

		//unlink("$userfiles/$fileName.in.owl");
	}
	else {
?>
<error>Error: <?=$vali->getErrorMsg()?></error>
<?
	}
}

if ($vali->getErrorMsg()=='') {

	$json_settings = array();
	$json_settings['inputFiles'] = array();
	foreach ($fileNames as $fileName=>$tmpv) {
		$json_settings['inputFiles'][]="$userfiles/$fileName.out.owl";
	}
	$json_settings['outputFile'] = "$userfiles/$finalFile.owl";
	$json_settings['ontologyURI'] = $outputURI=='' ? "http://ontofox.hegroup.org/$finalFile.owl" : $outputURI;
	
	file_put_contents("$userfiles/$finalFile.settings", json_encode($json_settings));

	system("java -cp .:./OWL.jar org.hegroup.OWLMerge $userfiles/$finalFile.settings");
	
	$fileNames[$finalFile]=1;

	$strSql="UPDATE counter SET count=count+1 WHERE page='getExternal.php'";

	$db = ADONewConnection($driver);
	$db->Connect($host, $username, $password, $database);

	$db->Execute($strSql);
	
	readfile("$userfiles/$finalFile.owl");		
}
?>
