# Supplementary material for: OntoFox: web-based support for ontology reuse
Source: BMC Res Notes. 2010 Jun 22;3:175. doi: 10.1186/1756-0500-3-175 (PMC2911465; doi:10.1186/1756-0500-3-175)
Supplement: Additional file 3 — The source code of the OntoFox software. This zip file includes PHP source code of the OntoFox website and the Java source code of for reformatting/trimming owl (RDF/XML) output file. [file 1756-0500-3-175-S3.ZIP › website/styleMain.css]

body {
	font-family: Arial, Helvetica, sans-serif;
	font-size:12px;
	margin-top: 4px;
	background-color:#E6E6E6;
}

td,form,li,input,select {
	font-family: Arial, Helvetica, sans-serif;
	font-size:12px;
}

p {
	margin-bottom:15px;
	margin-top:15px;
	padding-bottom:0px;
	padding-top:0px;
}

h3 {
	padding-top:16px;
	font-size:16px;
	margin-top:0px;
	text-align:center;
}

.header_darkred {
	font-size: 14px; 
	font-weight: bold; 
	color: #990000;
}

.head3_darkred {
	color: #990000;
}

div#topbanner {
	width:740px;
	margin-left:auto;
	margin-right:auto;
}

div#topnav {
	background-color:#2c446d;
	width:740px;
	text-align:center;
	margin-left:auto;
	margin-right:auto;
	padding-top:1px;
	padding-bottom:1px;
	
}

div#topnav a {
	border:1px solid #BAC5D7;
	font-size:13px;
	padding-left:8px;
	padding-right:8px;
	padding-top:4px;
	padding-bottom:4px;
	margin:1px;
	color:#FFFFFF;
	text-decoration:none;
	clear:both;
	line-height:26px;
}

div#topnav a:hover {
	text-decoration:underline;
	background-color:#3C647D;
}

div#mainbody {
	background-color:#FFFFFF;
	width:720px;
	clear:both;
	margin-bottom:0px;
	margin-top:0px;
	margin-left:auto;
	margin-right:auto;
	padding-bottom:6px;
	padding-left:10px;
	padding-right:10px;
}

div#footer {
	background-color:#FFFFFF;
	width:720px;
	font-size:11px;
	color:#2C495B;
	margin-top:0px;
	margin-left:auto;
	margin-right:auto;
	margin-bottom:20px;
	padding-top:10px;
	padding-left:10px;
	padding-right:10px;
	padding-bottom:8px;
}

div#footer a {
	text-decoration:none;
	color:#2C495B;
}

div#footer a:hover {
	text-decoration:underline;
	background-color:#3C647D;
	color:#FFFFFF;
}

div#footer_hl {
	background-color:#2c446d;
	width:720px;
	height:1px;
	margin-left:auto;
	margin-right:auto;
	margin-bottom:10px;
}

div#footer_left {
	width:300px;
}

div#footer_right {
	width:300px;
	text-align:center;
}


div#errbox {
	width:500px;
	margin-left:auto;
	margin-right:auto;
	margin-top: 20px;
}

div#errbox_caption {
	font-weight:bold;
	margin-top: 10px;
	margin-bottom:10px;
}

div#errbox_msg {
	color:#FF0000;
	margin-top: 10px;
	margin-bottom:10px;
}

div#errbox_header {
	color:#990000;
	margin-top: 10px;
	margin-bottom:10px;
}


div#errbox_operation {
	margin-top: 10px;
	margin-bottom:10px;
}

.darkred {
	color:#990000;
}
