# Supplementary material for: OntoFox: web-based support for ontology reuse
Source: BMC Res Notes. 2010 Jun 22;3:175. doi: 10.1186/1756-0500-3-175 (PMC2911465; doi:10.1186/1756-0500-3-175)
Supplement: Additional file 3 — The source code of the OntoFox software. This zip file includes PHP source code of the OntoFox website and the Java source code of for reformatting/trimming owl (RDF/XML) output file. [file 1756-0500-3-175-S3.ZIP › website/tutorial/input4.txt]

[Source ontology]
#comment here
#List of ontologies: OBI, NCBITaxon, MP, PATO, GO, DOID, IDO, CHEBI, SO, PRO, CL, ENVO
OBI #another comment here

[Low level source term URIs]
http://purl.obolibrary.org/obo/OBI_0100060 #cell culture

[Top level source term URIs and target direct superclass URIs]
http://www.ifomis.org/bfo/1.1#Entity

[Source term retrieval setting]
includeAllIntermediates

[Source annotation URIs]
http://www.w3.org/2000/01/rdf-schema#label
http://purl.obolibrary.org/obo/IAO_0000111
http://purl.obolibrary.org/obo/IAO_0000115
http://purl.obolibrary.org/obo/IAO_0000118


[Source ontology]
#comment here
#List of ontologies: OBI, NCBITaxon, MP, PATO, GO, DOID, IDO, CHEBI, SO, PRO, CL, ENVO
NCBITaxon

[Low level source term URIs]
http://purl.org/obo/owl/NCBITaxon#NCBITaxon_9606 #Homo Sapiens (human)

[Top level source term URIs and target direct superclass URIs]
http://purl.org/obo/owl/NCBITaxon#NCBITaxon_2759 #Eukaryota
subClassOf http://purl.obolibrary.org/obo/OBI_0100026 #organism

[Source term retrieval setting]
includeAllIntermediates

[Source annotation URIs]
http://www.w3.org/2000/01/rdf-schema#label
http://www.geneontology.org/formats/oboInOwl#hasExactSynonym
http://www.geneontology.org/formats/oboInOwl#hasRelatedSynonym
