# Supplementary material for: OntoFox: web-based support for ontology reuse
Source: BMC Res Notes. 2010 Jun 22;3:175. doi: 10.1186/1756-0500-3-175 (PMC2911465; doi:10.1186/1756-0500-3-175)
Supplement: Additional file 3 — The source code of the OntoFox software. This zip file includes PHP source code of the OntoFox website and the Java source code of for reformatting/trimming owl (RDF/XML) output file. [file 1756-0500-3-175-S3.ZIP › website/tutorial/output1.owl]

<?xml version="1.0"?>


<!DOCTYPE rdf:RDF [
    <!ENTITY owl "http://www.w3.org/2002/07/owl#" >
    <!ENTITY obo "http://purl.obolibrary.org/obo/" >
    <!ENTITY owl2 "http://www.w3.org/2006/12/owl2#" >
    <!ENTITY xsd "http://www.w3.org/2001/XMLSchema#" >
    <!ENTITY owl2xml "http://www.w3.org/2006/12/owl2-xml#" >
    <!ENTITY rdfs "http://www.w3.org/2000/01/rdf-schema#" >
    <!ENTITY rdf "http://www.w3.org/1999/02/22-rdf-syntax-ns#" >
    <!ENTITY oboInOwl "http://www.geneontology.org/formats/oboInOwl#" >
]>


<rdf:RDF xmlns="http://ontofox.hegroup.org/hep40uu7.owl#"
     xml:base="http://ontofox.hegroup.org/hep40uu7.owl"
     xmlns:obo="http://purl.obolibrary.org/obo/"
     xmlns:rdfs="http://www.w3.org/2000/01/rdf-schema#"
     xmlns:owl2xml="http://www.w3.org/2006/12/owl2-xml#"
     xmlns:owl="http://www.w3.org/2002/07/owl#"
     xmlns:xsd="http://www.w3.org/2001/XMLSchema#"
     xmlns:rdf="http://www.w3.org/1999/02/22-rdf-syntax-ns#"
     xmlns:owl2="http://www.w3.org/2006/12/owl2#"
     xmlns:oboInOwl="http://www.geneontology.org/formats/oboInOwl#">
    <owl:Ontology rdf:about=""/>
    


    <!-- 
    ///////////////////////////////////////////////////////////////////////////////////////
    //
    // Annotation properties
    //
    ///////////////////////////////////////////////////////////////////////////////////////
     -->

    <owl:AnnotationProperty rdf:about="&obo;OBI_0000283"/>
    <owl:AnnotationProperty rdf:about="&oboInOwl;hasExactSynonym"/>
    <owl:AnnotationProperty rdf:about="&oboInOwl;hasRelatedSynonym"/>
    


    <!-- 
    ///////////////////////////////////////////////////////////////////////////////////////
    //
    // Classes
    //
    ///////////////////////////////////////////////////////////////////////////////////////
     -->

    


    <!-- http://purl.obolibrary.org/obo/OBI_0100026 -->

    <owl:Class rdf:about="&obo;OBI_0100026"/>
    


    <!-- http://purl.org/obo/owl/NCBITaxon#NCBITaxon_117570 -->

    <owl:Class rdf:about="http://purl.org/obo/owl/NCBITaxon#NCBITaxon_117570">
        <rdfs:label xml:lang="en">Teleostomi</rdfs:label>
        <rdfs:subClassOf rdf:resource="http://purl.org/obo/owl/NCBITaxon#NCBITaxon_7776"/>
        <obo:OBI_0000283 rdf:datatype="&xsd;anyURI"
            >http://purl.org/obo/owl/NCBITaxon</obo:OBI_0000283>
    </owl:Class>
    


    <!-- http://purl.org/obo/owl/NCBITaxon#NCBITaxon_117571 -->

    <owl:Class rdf:about="http://purl.org/obo/owl/NCBITaxon#NCBITaxon_117571">
        <rdfs:label xml:lang="en">Euteleostomi</rdfs:label>
        <rdfs:subClassOf rdf:resource="http://purl.org/obo/owl/NCBITaxon#NCBITaxon_117570"/>
        <obo:OBI_0000283 rdf:datatype="&xsd;anyURI"
            >http://purl.org/obo/owl/NCBITaxon</obo:OBI_0000283>
        <oboInOwl:hasExactSynonym>
            <oboInOwl:Synonym>
                <rdfs:label xml:lang="en"
                    >bony vertebrates</rdfs:label>
            </oboInOwl:Synonym>
        </oboInOwl:hasExactSynonym>
        <oboInOwl:hasExactSynonym>
            <oboInOwl:Synonym>
                <rdfs:label xml:lang="en"
                    >bony vertebrates</rdfs:label>
            </oboInOwl:Synonym>
        </oboInOwl:hasExactSynonym>
    </owl:Class>
    


    <!-- http://purl.org/obo/owl/NCBITaxon#NCBITaxon_207598 -->

    <owl:Class rdf:about="http://purl.org/obo/owl/NCBITaxon#NCBITaxon_207598">
        <rdfs:label xml:lang="en"
            >Homo/Pan/Gorilla group</rdfs:label>
        <rdfs:subClassOf rdf:resource="http://purl.org/obo/owl/NCBITaxon#NCBITaxon_9604"/>
        <obo:OBI_0000283 rdf:datatype="&xsd;anyURI"
            >http://purl.org/obo/owl/NCBITaxon</obo:OBI_0000283>
    </owl:Class>
    


    <!-- http://purl.org/obo/owl/NCBITaxon#NCBITaxon_2759 -->

    <owl:Class rdf:about="http://purl.org/obo/owl/NCBITaxon#NCBITaxon_2759">
        <rdfs:label xml:lang="en">Eukaryota</rdfs:label>
        <rdfs:subClassOf rdf:resource="&obo;OBI_0100026"/>
        <obo:OBI_0000283 rdf:datatype="&xsd;anyURI"
            >http://purl.org/obo/owl/NCBITaxon</obo:OBI_0000283>
        <oboInOwl:hasExactSynonym>
            <oboInOwl:Synonym>
                <rdfs:label xml:lang="en">eucaryotes</rdfs:label>
            </oboInOwl:Synonym>
        </oboInOwl:hasExactSynonym>
        <oboInOwl:hasRelatedSynonym>
            <oboInOwl:Synonym>
                <rdfs:label xml:lang="en">eukaryotes</rdfs:label>
            </oboInOwl:Synonym>
        </oboInOwl:hasRelatedSynonym>
        <oboInOwl:hasRelatedSynonym>
            <oboInOwl:Synonym>
                <rdfs:label xml:lang="en">Eukaryotae</rdfs:label>
            </oboInOwl:Synonym>
        </oboInOwl:hasRelatedSynonym>
        <oboInOwl:hasRelatedSynonym>
            <oboInOwl:Synonym>
                <rdfs:label xml:lang="en">Eucaryotae</rdfs:label>
            </oboInOwl:Synonym>
        </oboInOwl:hasRelatedSynonym>
        <oboInOwl:hasRelatedSynonym>
            <oboInOwl:Synonym>
                <rdfs:label xml:lang="en">Eucaryotae</rdfs:label>
            </oboInOwl:Synonym>
        </oboInOwl:hasRelatedSynonym>
        <oboInOwl:hasRelatedSynonym>
            <oboInOwl:Synonym>
                <rdfs:label xml:lang="en">Eukarya</rdfs:label>
            </oboInOwl:Synonym>
        </oboInOwl:hasRelatedSynonym>
        <oboInOwl:hasRelatedSynonym>
            <oboInOwl:Synonym>
                <rdfs:label xml:lang="en">Eukaryotae</rdfs:label>
            </oboInOwl:Synonym>
        </oboInOwl:hasRelatedSynonym>
        <oboInOwl:hasExactSynonym>
            <oboInOwl:Synonym>
                <rdfs:label xml:lang="en">eukaryotes</rdfs:label>
            </oboInOwl:Synonym>
        </oboInOwl:hasExactSynonym>
        <oboInOwl:hasRelatedSynonym>
            <oboInOwl:Synonym>
                <rdfs:label xml:lang="en">Eucarya</rdfs:label>
            </oboInOwl:Synonym>
        </oboInOwl:hasRelatedSynonym>
        <oboInOwl:hasRelatedSynonym>
            <oboInOwl:Synonym>
                <rdfs:label xml:lang="en">Eukarya</rdfs:label>
            </oboInOwl:Synonym>
        </oboInOwl:hasRelatedSynonym>
        <oboInOwl:hasExactSynonym>
            <oboInOwl:Synonym>
                <rdfs:label xml:lang="en">eukaryotes</rdfs:label>
            </oboInOwl:Synonym>
        </oboInOwl:hasExactSynonym>
        <oboInOwl:hasExactSynonym>
            <oboInOwl:Synonym>
                <rdfs:label xml:lang="en">eucaryotes</rdfs:label>
            </oboInOwl:Synonym>
        </oboInOwl:hasExactSynonym>
        <oboInOwl:hasRelatedSynonym>
            <oboInOwl:Synonym>
                <rdfs:label xml:lang="en">Eucarya</rdfs:label>
            </oboInOwl:Synonym>
        </oboInOwl:hasRelatedSynonym>
        <oboInOwl:hasRelatedSynonym>
            <oboInOwl:Synonym>
                <rdfs:label xml:lang="en">eukaryotes</rdfs:label>
            </oboInOwl:Synonym>
        </oboInOwl:hasRelatedSynonym>
    </owl:Class>
    


    <!-- http://purl.org/obo/owl/NCBITaxon#NCBITaxon_314146 -->

    <owl:Class rdf:about="http://purl.org/obo/owl/NCBITaxon#NCBITaxon_314146">
        <rdfs:label xml:lang="en"
            >Euarchontoglires</rdfs:label>
        <rdfs:subClassOf rdf:resource="http://purl.org/obo/owl/NCBITaxon#NCBITaxon_9347"/>
        <obo:OBI_0000283 rdf:datatype="&xsd;anyURI"
            >http://purl.org/obo/owl/NCBITaxon</obo:OBI_0000283>
    </owl:Class>
    


    <!-- http://purl.org/obo/owl/NCBITaxon#NCBITaxon_314293 -->

    <owl:Class rdf:about="http://purl.org/obo/owl/NCBITaxon#NCBITaxon_314293">
        <rdfs:label xml:lang="en">Simiiformes</rdfs:label>
        <rdfs:subClassOf rdf:resource="http://purl.org/obo/owl/NCBITaxon#NCBITaxon_376913"/>
        <obo:OBI_0000283 rdf:datatype="&xsd;anyURI"
            >http://purl.org/obo/owl/NCBITaxon</obo:OBI_0000283>
        <oboInOwl:hasRelatedSynonym>
            <oboInOwl:Synonym>
                <rdfs:label xml:lang="en">Anthropoidea</rdfs:label>
            </oboInOwl:Synonym>
        </oboInOwl:hasRelatedSynonym>
        <oboInOwl:hasRelatedSynonym>
            <oboInOwl:Synonym>
                <rdfs:label xml:lang="en">Anthropoidea</rdfs:label>
            </oboInOwl:Synonym>
        </oboInOwl:hasRelatedSynonym>
    </owl:Class>
    


    <!-- http://purl.org/obo/owl/NCBITaxon#NCBITaxon_314295 -->

    <owl:Class rdf:about="http://purl.org/obo/owl/NCBITaxon#NCBITaxon_314295">
        <rdfs:label xml:lang="en">Hominoidea</rdfs:label>
        <rdfs:subClassOf rdf:resource="http://purl.org/obo/owl/NCBITaxon#NCBITaxon_9526"/>
        <obo:OBI_0000283 rdf:datatype="&xsd;anyURI"
            >http://purl.org/obo/owl/NCBITaxon</obo:OBI_0000283>
        <oboInOwl:hasExactSynonym>
            <oboInOwl:Synonym>
                <rdfs:label xml:lang="en">apes</rdfs:label>
            </oboInOwl:Synonym>
        </oboInOwl:hasExactSynonym>
        <oboInOwl:hasExactSynonym>
            <oboInOwl:Synonym>
                <rdfs:label xml:lang="en">apes</rdfs:label>
            </oboInOwl:Synonym>
        </oboInOwl:hasExactSynonym>
    </owl:Class>
    


    <!-- http://purl.org/obo/owl/NCBITaxon#NCBITaxon_32523 -->

    <owl:Class rdf:about="http://purl.org/obo/owl/NCBITaxon#NCBITaxon_32523">
        <rdfs:label xml:lang="en">Tetrapoda</rdfs:label>
        <rdfs:subClassOf rdf:resource="http://purl.org/obo/owl/NCBITaxon#NCBITaxon_8287"/>
        <obo:OBI_0000283 rdf:datatype="&xsd;anyURI"
            >http://purl.org/obo/owl/NCBITaxon</obo:OBI_0000283>
        <oboInOwl:hasExactSynonym>
            <oboInOwl:Synonym>
                <rdfs:label xml:lang="en">tetrapods</rdfs:label>
            </oboInOwl:Synonym>
        </oboInOwl:hasExactSynonym>
        <oboInOwl:hasExactSynonym>
            <oboInOwl:Synonym>
                <rdfs:label xml:lang="en">tetrapods</rdfs:label>
            </oboInOwl:Synonym>
        </oboInOwl:hasExactSynonym>
    </owl:Class>
    


    <!-- http://purl.org/obo/owl/NCBITaxon#NCBITaxon_32524 -->

    <owl:Class rdf:about="http://purl.org/obo/owl/NCBITaxon#NCBITaxon_32524">
        <rdfs:label xml:lang="en">Amniota</rdfs:label>
        <rdfs:subClassOf rdf:resource="http://purl.org/obo/owl/NCBITaxon#NCBITaxon_32523"/>
        <obo:OBI_0000283 rdf:datatype="&xsd;anyURI"
            >http://purl.org/obo/owl/NCBITaxon</obo:OBI_0000283>
        <oboInOwl:hasExactSynonym>
            <oboInOwl:Synonym>
                <rdfs:label xml:lang="en">amniotes</rdfs:label>
            </oboInOwl:Synonym>
        </oboInOwl:hasExactSynonym>
        <oboInOwl:hasExactSynonym>
            <oboInOwl:Synonym>
                <rdfs:label xml:lang="en">amniotes</rdfs:label>
            </oboInOwl:Synonym>
        </oboInOwl:hasExactSynonym>
    </owl:Class>
    


    <!-- http://purl.org/obo/owl/NCBITaxon#NCBITaxon_32525 -->

    <owl:Class rdf:about="http://purl.org/obo/owl/NCBITaxon#NCBITaxon_32525">
        <rdfs:label xml:lang="en">Theria</rdfs:label>
        <rdfs:subClassOf rdf:resource="http://purl.org/obo/owl/NCBITaxon#NCBITaxon_40674"/>
        <obo:OBI_0000283 rdf:datatype="&xsd;anyURI"
            >http://purl.org/obo/owl/NCBITaxon</obo:OBI_0000283>
    </owl:Class>
    


    <!-- http://purl.org/obo/owl/NCBITaxon#NCBITaxon_33154 -->

    <owl:Class rdf:about="http://purl.org/obo/owl/NCBITaxon#NCBITaxon_33154">
        <rdfs:label xml:lang="en"
            >Fungi/Metazoa group</rdfs:label>
        <rdfs:subClassOf rdf:resource="http://purl.org/obo/owl/NCBITaxon#NCBITaxon_2759"/>
        <obo:OBI_0000283 rdf:datatype="&xsd;anyURI"
            >http://purl.org/obo/owl/NCBITaxon</obo:OBI_0000283>
    </owl:Class>
    


    <!-- http://purl.org/obo/owl/NCBITaxon#NCBITaxon_33208 -->

    <owl:Class rdf:about="http://purl.org/obo/owl/NCBITaxon#NCBITaxon_33208">
        <rdfs:label xml:lang="en">Metazoa</rdfs:label>
        <rdfs:subClassOf rdf:resource="http://purl.org/obo/owl/NCBITaxon#NCBITaxon_33154"/>
        <obo:OBI_0000283 rdf:datatype="&xsd;anyURI"
            >http://purl.org/obo/owl/NCBITaxon</obo:OBI_0000283>
        <oboInOwl:hasRelatedSynonym>
            <oboInOwl:Synonym>
                <rdfs:label xml:lang="en">Animalia</rdfs:label>
            </oboInOwl:Synonym>
        </oboInOwl:hasRelatedSynonym>
        <oboInOwl:hasExactSynonym>
            <oboInOwl:Synonym>
                <rdfs:label xml:lang="en"
                    >multicellular animals</rdfs:label>
            </oboInOwl:Synonym>
        </oboInOwl:hasExactSynonym>
        <oboInOwl:hasRelatedSynonym>
            <oboInOwl:Synonym>
                <rdfs:label xml:lang="en">animals</rdfs:label>
            </oboInOwl:Synonym>
        </oboInOwl:hasRelatedSynonym>
        <oboInOwl:hasExactSynonym>
            <oboInOwl:Synonym>
                <rdfs:label xml:lang="en"
                    >multicellular animals</rdfs:label>
            </oboInOwl:Synonym>
        </oboInOwl:hasExactSynonym>
        <oboInOwl:hasExactSynonym>
            <oboInOwl:Synonym>
                <rdfs:label xml:lang="en">metazoans</rdfs:label>
            </oboInOwl:Synonym>
        </oboInOwl:hasExactSynonym>
        <oboInOwl:hasRelatedSynonym>
            <oboInOwl:Synonym>
                <rdfs:label xml:lang="en">Animalia</rdfs:label>
            </oboInOwl:Synonym>
        </oboInOwl:hasRelatedSynonym>
        <oboInOwl:hasExactSynonym>
            <oboInOwl:Synonym>
                <rdfs:label xml:lang="en">metazoans</rdfs:label>
            </oboInOwl:Synonym>
        </oboInOwl:hasExactSynonym>
        <oboInOwl:hasRelatedSynonym>
            <oboInOwl:Synonym>
                <rdfs:label xml:lang="en">animals</rdfs:label>
            </oboInOwl:Synonym>
        </oboInOwl:hasRelatedSynonym>
    </owl:Class>
    


    <!-- http://purl.org/obo/owl/NCBITaxon#NCBITaxon_33213 -->

    <owl:Class rdf:about="http://purl.org/obo/owl/NCBITaxon#NCBITaxon_33213">
        <rdfs:label xml:lang="en">Bilateria</rdfs:label>
        <rdfs:subClassOf rdf:resource="http://purl.org/obo/owl/NCBITaxon#NCBITaxon_6072"/>
        <obo:OBI_0000283 rdf:datatype="&xsd;anyURI"
            >http://purl.org/obo/owl/NCBITaxon</obo:OBI_0000283>
    </owl:Class>
    


    <!-- http://purl.org/obo/owl/NCBITaxon#NCBITaxon_33316 -->

    <owl:Class rdf:about="http://purl.org/obo/owl/NCBITaxon#NCBITaxon_33316">
        <rdfs:label xml:lang="en">Coelomata</rdfs:label>
        <rdfs:subClassOf rdf:resource="http://purl.org/obo/owl/NCBITaxon#NCBITaxon_33213"/>
        <obo:OBI_0000283 rdf:datatype="&xsd;anyURI"
            >http://purl.org/obo/owl/NCBITaxon</obo:OBI_0000283>
    </owl:Class>
    


    <!-- http://purl.org/obo/owl/NCBITaxon#NCBITaxon_33511 -->

    <owl:Class rdf:about="http://purl.org/obo/owl/NCBITaxon#NCBITaxon_33511">
        <rdfs:label xml:lang="en">Deuterostomia</rdfs:label>
        <rdfs:subClassOf rdf:resource="http://purl.org/obo/owl/NCBITaxon#NCBITaxon_33316"/>
        <obo:OBI_0000283 rdf:datatype="&xsd;anyURI"
            >http://purl.org/obo/owl/NCBITaxon</obo:OBI_0000283>
    </owl:Class>
    


    <!-- http://purl.org/obo/owl/NCBITaxon#NCBITaxon_376913 -->

    <owl:Class rdf:about="http://purl.org/obo/owl/NCBITaxon#NCBITaxon_376913">
        <rdfs:label xml:lang="en">Haplorrhini</rdfs:label>
        <rdfs:subClassOf rdf:resource="http://purl.org/obo/owl/NCBITaxon#NCBITaxon_9443"/>
        <obo:OBI_0000283 rdf:datatype="&xsd;anyURI"
            >http://purl.org/obo/owl/NCBITaxon</obo:OBI_0000283>
    </owl:Class>
    


    <!-- http://purl.org/obo/owl/NCBITaxon#NCBITaxon_40674 -->

    <owl:Class rdf:about="http://purl.org/obo/owl/NCBITaxon#NCBITaxon_40674">
        <rdfs:label xml:lang="en">Mammalia</rdfs:label>
        <rdfs:subClassOf rdf:resource="http://purl.org/obo/owl/NCBITaxon#NCBITaxon_32524"/>
        <obo:OBI_0000283 rdf:datatype="&xsd;anyURI"
            >http://purl.org/obo/owl/NCBITaxon</obo:OBI_0000283>
        <oboInOwl:hasRelatedSynonym>
            <oboInOwl:Synonym>
                <rdfs:label xml:lang="en">mammals</rdfs:label>
            </oboInOwl:Synonym>
        </oboInOwl:hasRelatedSynonym>
        <oboInOwl:hasExactSynonym>
            <oboInOwl:Synonym>
                <rdfs:label xml:lang="en">mammals</rdfs:label>
            </oboInOwl:Synonym>
        </oboInOwl:hasExactSynonym>
        <oboInOwl:hasRelatedSynonym>
            <oboInOwl:Synonym>
                <rdfs:label xml:lang="en">mammals</rdfs:label>
            </oboInOwl:Synonym>
        </oboInOwl:hasRelatedSynonym>
        <oboInOwl:hasExactSynonym>
            <oboInOwl:Synonym>
                <rdfs:label xml:lang="en">mammals</rdfs:label>
            </oboInOwl:Synonym>
        </oboInOwl:hasExactSynonym>
    </owl:Class>
    


    <!-- http://purl.org/obo/owl/NCBITaxon#NCBITaxon_6072 -->

    <owl:Class rdf:about="http://purl.org/obo/owl/NCBITaxon#NCBITaxon_6072">
        <rdfs:label xml:lang="en">Eumetazoa</rdfs:label>
        <rdfs:subClassOf rdf:resource="http://purl.org/obo/owl/NCBITaxon#NCBITaxon_33208"/>
        <obo:OBI_0000283 rdf:datatype="&xsd;anyURI"
            >http://purl.org/obo/owl/NCBITaxon</obo:OBI_0000283>
    </owl:Class>
    


    <!-- http://purl.org/obo/owl/NCBITaxon#NCBITaxon_7711 -->

    <owl:Class rdf:about="http://purl.org/obo/owl/NCBITaxon#NCBITaxon_7711">
        <rdfs:label xml:lang="en">Chordata</rdfs:label>
        <rdfs:subClassOf rdf:resource="http://purl.org/obo/owl/NCBITaxon#NCBITaxon_33511"/>
        <obo:OBI_0000283 rdf:datatype="&xsd;anyURI"
            >http://purl.org/obo/owl/NCBITaxon</obo:OBI_0000283>
        <oboInOwl:hasExactSynonym>
            <oboInOwl:Synonym>
                <rdfs:label xml:lang="en">chordates</rdfs:label>
            </oboInOwl:Synonym>
        </oboInOwl:hasExactSynonym>
        <oboInOwl:hasRelatedSynonym>
            <oboInOwl:Synonym>
                <rdfs:label xml:lang="en">chordates</rdfs:label>
            </oboInOwl:Synonym>
        </oboInOwl:hasRelatedSynonym>
        <oboInOwl:hasRelatedSynonym>
            <oboInOwl:Synonym>
                <rdfs:label xml:lang="en">chordates</rdfs:label>
            </oboInOwl:Synonym>
        </oboInOwl:hasRelatedSynonym>
        <oboInOwl:hasExactSynonym>
            <oboInOwl:Synonym>
                <rdfs:label xml:lang="en">chordates</rdfs:label>
            </oboInOwl:Synonym>
        </oboInOwl:hasExactSynonym>
    </owl:Class>
    


    <!-- http://purl.org/obo/owl/NCBITaxon#NCBITaxon_7742 -->

    <owl:Class rdf:about="http://purl.org/obo/owl/NCBITaxon#NCBITaxon_7742">
        <rdfs:label xml:lang="en">Vertebrata</rdfs:label>
        <rdfs:subClassOf rdf:resource="http://purl.org/obo/owl/NCBITaxon#NCBITaxon_89593"/>
        <obo:OBI_0000283 rdf:datatype="&xsd;anyURI"
            >http://purl.org/obo/owl/NCBITaxon</obo:OBI_0000283>
        <oboInOwl:hasExactSynonym>
            <oboInOwl:Synonym>
                <rdfs:label xml:lang="en">vertebrates</rdfs:label>
            </oboInOwl:Synonym>
        </oboInOwl:hasExactSynonym>
        <oboInOwl:hasExactSynonym>
            <oboInOwl:Synonym>
                <rdfs:label xml:lang="en">vertebrates</rdfs:label>
            </oboInOwl:Synonym>
        </oboInOwl:hasExactSynonym>
        <oboInOwl:hasRelatedSynonym>
            <oboInOwl:Synonym>
                <rdfs:label xml:lang="en">vertebrates</rdfs:label>
            </oboInOwl:Synonym>
        </oboInOwl:hasRelatedSynonym>
        <oboInOwl:hasRelatedSynonym>
            <oboInOwl:Synonym>
                <rdfs:label xml:lang="en">vertebrates</rdfs:label>
            </oboInOwl:Synonym>
        </oboInOwl:hasRelatedSynonym>
    </owl:Class>
    


    <!-- http://purl.org/obo/owl/NCBITaxon#NCBITaxon_7776 -->

    <owl:Class rdf:about="http://purl.org/obo/owl/NCBITaxon#NCBITaxon_7776">
        <rdfs:label xml:lang="en">Gnathostomata</rdfs:label>
        <rdfs:subClassOf rdf:resource="http://purl.org/obo/owl/NCBITaxon#NCBITaxon_7742"/>
        <obo:OBI_0000283 rdf:datatype="&xsd;anyURI"
            >http://purl.org/obo/owl/NCBITaxon</obo:OBI_0000283>
        <oboInOwl:hasExactSynonym>
            <oboInOwl:Synonym>
                <rdfs:label xml:lang="en"
                    >jawed vertebrates</rdfs:label>
            </oboInOwl:Synonym>
        </oboInOwl:hasExactSynonym>
        <oboInOwl:hasExactSynonym>
            <oboInOwl:Synonym>
                <rdfs:label xml:lang="en"
                    >jawed vertebrates</rdfs:label>
            </oboInOwl:Synonym>
        </oboInOwl:hasExactSynonym>
    </owl:Class>
    


    <!-- http://purl.org/obo/owl/NCBITaxon#NCBITaxon_8287 -->

    <owl:Class rdf:about="http://purl.org/obo/owl/NCBITaxon#NCBITaxon_8287">
        <rdfs:label xml:lang="en">Sarcopterygii</rdfs:label>
        <rdfs:subClassOf rdf:resource="http://purl.org/obo/owl/NCBITaxon#NCBITaxon_117571"/>
        <obo:OBI_0000283 rdf:datatype="&xsd;anyURI"
            >http://purl.org/obo/owl/NCBITaxon</obo:OBI_0000283>
    </owl:Class>
    


    <!-- http://purl.org/obo/owl/NCBITaxon#NCBITaxon_89593 -->

    <owl:Class rdf:about="http://purl.org/obo/owl/NCBITaxon#NCBITaxon_89593">
        <rdfs:label xml:lang="en">Craniata</rdfs:label>
        <rdfs:subClassOf rdf:resource="http://purl.org/obo/owl/NCBITaxon#NCBITaxon_7711"/>
        <obo:OBI_0000283 rdf:datatype="&xsd;anyURI"
            >http://purl.org/obo/owl/NCBITaxon</obo:OBI_0000283>
    </owl:Class>
    


    <!-- http://purl.org/obo/owl/NCBITaxon#NCBITaxon_9347 -->

    <owl:Class rdf:about="http://purl.org/obo/owl/NCBITaxon#NCBITaxon_9347">
        <rdfs:label xml:lang="en">Eutheria</rdfs:label>
        <rdfs:subClassOf rdf:resource="http://purl.org/obo/owl/NCBITaxon#NCBITaxon_32525"/>
        <obo:OBI_0000283 rdf:datatype="&xsd;anyURI"
            >http://purl.org/obo/owl/NCBITaxon</obo:OBI_0000283>
        <oboInOwl:hasExactSynonym>
            <oboInOwl:Synonym>
                <rdfs:label xml:lang="en">placentals</rdfs:label>
            </oboInOwl:Synonym>
        </oboInOwl:hasExactSynonym>
        <oboInOwl:hasExactSynonym>
            <oboInOwl:Synonym>
                <rdfs:label xml:lang="en"
                    >placental mammals</rdfs:label>
            </oboInOwl:Synonym>
        </oboInOwl:hasExactSynonym>
        <oboInOwl:hasRelatedSynonym>
            <oboInOwl:Synonym>
                <rdfs:label xml:lang="en">Placentalia</rdfs:label>
            </oboInOwl:Synonym>
        </oboInOwl:hasRelatedSynonym>
        <oboInOwl:hasRelatedSynonym>
            <oboInOwl:Synonym>
                <rdfs:label xml:lang="en">Placentalia</rdfs:label>
            </oboInOwl:Synonym>
        </oboInOwl:hasRelatedSynonym>
        <oboInOwl:hasExactSynonym>
            <oboInOwl:Synonym>
                <rdfs:label xml:lang="en"
                    >placental mammals</rdfs:label>
            </oboInOwl:Synonym>
        </oboInOwl:hasExactSynonym>
        <oboInOwl:hasExactSynonym>
            <oboInOwl:Synonym>
                <rdfs:label xml:lang="en"
                    >eutherian mammals</rdfs:label>
            </oboInOwl:Synonym>
        </oboInOwl:hasExactSynonym>
        <oboInOwl:hasExactSynonym>
            <oboInOwl:Synonym>
                <rdfs:label xml:lang="en">placentals</rdfs:label>
            </oboInOwl:Synonym>
        </oboInOwl:hasExactSynonym>
        <oboInOwl:hasExactSynonym>
            <oboInOwl:Synonym>
                <rdfs:label xml:lang="en"
                    >eutherian mammals</rdfs:label>
            </oboInOwl:Synonym>
        </oboInOwl:hasExactSynonym>
    </owl:Class>
    


    <!-- http://purl.org/obo/owl/NCBITaxon#NCBITaxon_9443 -->

    <owl:Class rdf:about="http://purl.org/obo/owl/NCBITaxon#NCBITaxon_9443">
        <rdfs:label xml:lang="en">Primates</rdfs:label>
        <rdfs:subClassOf rdf:resource="http://purl.org/obo/owl/NCBITaxon#NCBITaxon_314146"/>
        <obo:OBI_0000283 rdf:datatype="&xsd;anyURI"
            >http://purl.org/obo/owl/NCBITaxon</obo:OBI_0000283>
        <oboInOwl:hasRelatedSynonym>
            <oboInOwl:Synonym>
                <rdfs:label xml:lang="en">Primata</rdfs:label>
            </oboInOwl:Synonym>
        </oboInOwl:hasRelatedSynonym>
        <oboInOwl:hasRelatedSynonym>
            <oboInOwl:Synonym>
                <rdfs:label xml:lang="en">primates</rdfs:label>
            </oboInOwl:Synonym>
        </oboInOwl:hasRelatedSynonym>
        <oboInOwl:hasRelatedSynonym>
            <oboInOwl:Synonym>
                <rdfs:label xml:lang="en">Primata</rdfs:label>
            </oboInOwl:Synonym>
        </oboInOwl:hasRelatedSynonym>
        <oboInOwl:hasExactSynonym>
            <oboInOwl:Synonym>
                <rdfs:label xml:lang="en">primate</rdfs:label>
            </oboInOwl:Synonym>
        </oboInOwl:hasExactSynonym>
        <oboInOwl:hasExactSynonym>
            <oboInOwl:Synonym>
                <rdfs:label xml:lang="en">primate</rdfs:label>
            </oboInOwl:Synonym>
        </oboInOwl:hasExactSynonym>
        <oboInOwl:hasRelatedSynonym>
            <oboInOwl:Synonym>
                <rdfs:label xml:lang="en">primates</rdfs:label>
            </oboInOwl:Synonym>
        </oboInOwl:hasRelatedSynonym>
    </owl:Class>
    


    <!-- http://purl.org/obo/owl/NCBITaxon#NCBITaxon_9526 -->

    <owl:Class rdf:about="http://purl.org/obo/owl/NCBITaxon#NCBITaxon_9526">
        <rdfs:label xml:lang="en">Catarrhini</rdfs:label>
        <rdfs:subClassOf rdf:resource="http://purl.org/obo/owl/NCBITaxon#NCBITaxon_314293"/>
        <obo:OBI_0000283 rdf:datatype="&xsd;anyURI"
            >http://purl.org/obo/owl/NCBITaxon</obo:OBI_0000283>
    </owl:Class>
    


    <!-- http://purl.org/obo/owl/NCBITaxon#NCBITaxon_9604 -->

    <owl:Class rdf:about="http://purl.org/obo/owl/NCBITaxon#NCBITaxon_9604">
        <rdfs:label xml:lang="en">Hominidae</rdfs:label>
        <rdfs:subClassOf rdf:resource="http://purl.org/obo/owl/NCBITaxon#NCBITaxon_314295"/>
        <obo:OBI_0000283 rdf:datatype="&xsd;anyURI"
            >http://purl.org/obo/owl/NCBITaxon</obo:OBI_0000283>
        <oboInOwl:hasRelatedSynonym>
            <oboInOwl:Synonym>
                <rdfs:label xml:lang="en">Pongidae</rdfs:label>
            </oboInOwl:Synonym>
        </oboInOwl:hasRelatedSynonym>
        <oboInOwl:hasRelatedSynonym>
            <oboInOwl:Synonym>
                <rdfs:label xml:lang="en">Pongidae</rdfs:label>
            </oboInOwl:Synonym>
        </oboInOwl:hasRelatedSynonym>
        <oboInOwl:hasExactSynonym>
            <oboInOwl:Synonym>
                <rdfs:label xml:lang="en">great apes</rdfs:label>
            </oboInOwl:Synonym>
        </oboInOwl:hasExactSynonym>
        <oboInOwl:hasExactSynonym>
            <oboInOwl:Synonym>
                <rdfs:label xml:lang="en">great apes</rdfs:label>
            </oboInOwl:Synonym>
        </oboInOwl:hasExactSynonym>
    </owl:Class>
    


    <!-- http://purl.org/obo/owl/NCBITaxon#NCBITaxon_9605 -->

    <owl:Class rdf:about="http://purl.org/obo/owl/NCBITaxon#NCBITaxon_9605">
        <rdfs:label xml:lang="en">Homo</rdfs:label>
        <rdfs:subClassOf rdf:resource="http://purl.org/obo/owl/NCBITaxon#NCBITaxon_207598"/>
        <obo:OBI_0000283 rdf:datatype="&xsd;anyURI"
            >http://purl.org/obo/owl/NCBITaxon</obo:OBI_0000283>
    </owl:Class>
    


    <!-- http://purl.org/obo/owl/NCBITaxon#NCBITaxon_9606 -->

    <owl:Class rdf:about="http://purl.org/obo/owl/NCBITaxon#NCBITaxon_9606">
        <rdfs:label xml:lang="en">Homo sapiens</rdfs:label>
        <rdfs:subClassOf rdf:resource="http://purl.org/obo/owl/NCBITaxon#NCBITaxon_9605"/>
        <obo:OBI_0000283 rdf:datatype="&xsd;anyURI"
            >http://purl.org/obo/owl/NCBITaxon</obo:OBI_0000283>
        <oboInOwl:hasExactSynonym>
            <oboInOwl:Synonym>
                <rdfs:label xml:lang="en">man</rdfs:label>
            </oboInOwl:Synonym>
        </oboInOwl:hasExactSynonym>
        <oboInOwl:hasExactSynonym>
            <oboInOwl:Synonym>
                <rdfs:label xml:lang="en">human</rdfs:label>
            </oboInOwl:Synonym>
        </oboInOwl:hasExactSynonym>
        <oboInOwl:hasExactSynonym>
            <oboInOwl:Synonym>
                <rdfs:label xml:lang="en">man</rdfs:label>
            </oboInOwl:Synonym>
        </oboInOwl:hasExactSynonym>
        <oboInOwl:hasExactSynonym>
            <oboInOwl:Synonym>
                <rdfs:label xml:lang="en">human</rdfs:label>
            </oboInOwl:Synonym>
        </oboInOwl:hasExactSynonym>
    </owl:Class>
    


    <!-- http://www.geneontology.org/formats/oboInOwl#Synonym -->

    <owl:Class rdf:about="&oboInOwl;Synonym">
        <obo:OBI_0000283 rdf:datatype="&xsd;anyURI"
            >http://purl.org/obo/owl/NCBITaxon</obo:OBI_0000283>
    </owl:Class>
    


    <!-- 
    ///////////////////////////////////////////////////////////////////////////////////////
    //
    // Individuals
    //
    ///////////////////////////////////////////////////////////////////////////////////////
     -->

    


    <!-- http://ontofox.hegroup.org/pymx5hfe.out.owl#genid1 -->

    <rdf:Description rdf:about="http://ontofox.hegroup.org/pymx5hfe.out.owl#genid1"/>
    <oboInOwl:Synonym>
        <rdfs:label xml:lang="en">chordates</rdfs:label>
    </oboInOwl:Synonym>
    


    <!-- http://ontofox.hegroup.org/pymx5hfe.out.owl#genid10 -->

    <rdf:Description rdf:about="http://ontofox.hegroup.org/pymx5hfe.out.owl#genid10"/>
    <oboInOwl:Synonym>
        <rdfs:label xml:lang="en">mammals</rdfs:label>
    </oboInOwl:Synonym>
    


    <!-- http://ontofox.hegroup.org/pymx5hfe.out.owl#genid11 -->

    <rdf:Description rdf:about="http://ontofox.hegroup.org/pymx5hfe.out.owl#genid11"/>
    <oboInOwl:Synonym>
        <rdfs:label xml:lang="en">Pongidae</rdfs:label>
    </oboInOwl:Synonym>
    


    <!-- http://ontofox.hegroup.org/pymx5hfe.out.owl#genid12 -->

    <rdf:Description rdf:about="http://ontofox.hegroup.org/pymx5hfe.out.owl#genid12"/>
    <oboInOwl:Synonym>
        <rdfs:label xml:lang="en">Pongidae</rdfs:label>
    </oboInOwl:Synonym>
    


    <!-- http://ontofox.hegroup.org/pymx5hfe.out.owl#genid13 -->

    <rdf:Description rdf:about="http://ontofox.hegroup.org/pymx5hfe.out.owl#genid13"/>
    <oboInOwl:Synonym>
        <rdfs:label xml:lang="en">great apes</rdfs:label>
    </oboInOwl:Synonym>
    


    <!-- http://ontofox.hegroup.org/pymx5hfe.out.owl#genid14 -->

    <rdf:Description rdf:about="http://ontofox.hegroup.org/pymx5hfe.out.owl#genid14"/>
    <oboInOwl:Synonym>
        <rdfs:label xml:lang="en">great apes</rdfs:label>
    </oboInOwl:Synonym>
    


    <!-- http://ontofox.hegroup.org/pymx5hfe.out.owl#genid15 -->

    <rdf:Description rdf:about="http://ontofox.hegroup.org/pymx5hfe.out.owl#genid15"/>
    <oboInOwl:Synonym>
        <rdfs:label xml:lang="en">vertebrates</rdfs:label>
    </oboInOwl:Synonym>
    


    <!-- http://ontofox.hegroup.org/pymx5hfe.out.owl#genid16 -->

    <rdf:Description rdf:about="http://ontofox.hegroup.org/pymx5hfe.out.owl#genid16"/>
    <oboInOwl:Synonym>
        <rdfs:label xml:lang="en">vertebrates</rdfs:label>
    </oboInOwl:Synonym>
    


    <!-- http://ontofox.hegroup.org/pymx5hfe.out.owl#genid17 -->

    <rdf:Description rdf:about="http://ontofox.hegroup.org/pymx5hfe.out.owl#genid17"/>
    <oboInOwl:Synonym>
        <rdfs:label xml:lang="en">vertebrates</rdfs:label>
    </oboInOwl:Synonym>
    


    <!-- http://ontofox.hegroup.org/pymx5hfe.out.owl#genid18 -->

    <rdf:Description rdf:about="http://ontofox.hegroup.org/pymx5hfe.out.owl#genid18"/>
    <oboInOwl:Synonym>
        <rdfs:label xml:lang="en">vertebrates</rdfs:label>
    </oboInOwl:Synonym>
    


    <!-- http://ontofox.hegroup.org/pymx5hfe.out.owl#genid19 -->

    <rdf:Description rdf:about="http://ontofox.hegroup.org/pymx5hfe.out.owl#genid19"/>
    <oboInOwl:Synonym>
        <rdfs:label xml:lang="en">amniotes</rdfs:label>
    </oboInOwl:Synonym>
    


    <!-- http://ontofox.hegroup.org/pymx5hfe.out.owl#genid2 -->

    <rdf:Description rdf:about="http://ontofox.hegroup.org/pymx5hfe.out.owl#genid2"/>
    <oboInOwl:Synonym>
        <rdfs:label xml:lang="en">chordates</rdfs:label>
    </oboInOwl:Synonym>
    


    <!-- http://ontofox.hegroup.org/pymx5hfe.out.owl#genid20 -->

    <rdf:Description rdf:about="http://ontofox.hegroup.org/pymx5hfe.out.owl#genid20"/>
    <oboInOwl:Synonym>
        <rdfs:label xml:lang="en">amniotes</rdfs:label>
    </oboInOwl:Synonym>
    


    <!-- http://ontofox.hegroup.org/pymx5hfe.out.owl#genid21 -->

    <rdf:Description rdf:about="http://ontofox.hegroup.org/pymx5hfe.out.owl#genid21"/>
    <oboInOwl:Synonym>
        <rdfs:label xml:lang="en">Placentalia</rdfs:label>
    </oboInOwl:Synonym>
    


    <!-- http://ontofox.hegroup.org/pymx5hfe.out.owl#genid22 -->

    <rdf:Description rdf:about="http://ontofox.hegroup.org/pymx5hfe.out.owl#genid22"/>
    <oboInOwl:Synonym>
        <rdfs:label xml:lang="en">placentals</rdfs:label>
    </oboInOwl:Synonym>
    


    <!-- http://ontofox.hegroup.org/pymx5hfe.out.owl#genid23 -->

    <rdf:Description rdf:about="http://ontofox.hegroup.org/pymx5hfe.out.owl#genid23"/>
    <oboInOwl:Synonym>
        <rdfs:label xml:lang="en"
            >eutherian mammals</rdfs:label>
    </oboInOwl:Synonym>
    


    <!-- http://ontofox.hegroup.org/pymx5hfe.out.owl#genid24 -->

    <rdf:Description rdf:about="http://ontofox.hegroup.org/pymx5hfe.out.owl#genid24"/>
    <oboInOwl:Synonym>
        <rdfs:label xml:lang="en"
            >eutherian mammals</rdfs:label>
    </oboInOwl:Synonym>
    


    <!-- http://ontofox.hegroup.org/pymx5hfe.out.owl#genid25 -->

    <rdf:Description rdf:about="http://ontofox.hegroup.org/pymx5hfe.out.owl#genid25"/>
    <oboInOwl:Synonym>
        <rdfs:label xml:lang="en">Placentalia</rdfs:label>
    </oboInOwl:Synonym>
    


    <!-- http://ontofox.hegroup.org/pymx5hfe.out.owl#genid26 -->

    <rdf:Description rdf:about="http://ontofox.hegroup.org/pymx5hfe.out.owl#genid26"/>
    <oboInOwl:Synonym>
        <rdfs:label xml:lang="en"
            >placental mammals</rdfs:label>
    </oboInOwl:Synonym>
    


    <!-- http://ontofox.hegroup.org/pymx5hfe.out.owl#genid27 -->

    <rdf:Description rdf:about="http://ontofox.hegroup.org/pymx5hfe.out.owl#genid27"/>
    <oboInOwl:Synonym>
        <rdfs:label xml:lang="en">placentals</rdfs:label>
    </oboInOwl:Synonym>
    


    <!-- http://ontofox.hegroup.org/pymx5hfe.out.owl#genid28 -->

    <rdf:Description rdf:about="http://ontofox.hegroup.org/pymx5hfe.out.owl#genid28"/>
    <oboInOwl:Synonym>
        <rdfs:label xml:lang="en"
            >placental mammals</rdfs:label>
    </oboInOwl:Synonym>
    


    <!-- http://ontofox.hegroup.org/pymx5hfe.out.owl#genid29 -->

    <rdf:Description rdf:about="http://ontofox.hegroup.org/pymx5hfe.out.owl#genid29"/>
    <oboInOwl:Synonym>
        <rdfs:label xml:lang="en">eukaryotes</rdfs:label>
    </oboInOwl:Synonym>
    


    <!-- http://ontofox.hegroup.org/pymx5hfe.out.owl#genid3 -->

    <rdf:Description rdf:about="http://ontofox.hegroup.org/pymx5hfe.out.owl#genid3"/>
    <oboInOwl:Synonym>
        <rdfs:label xml:lang="en">chordates</rdfs:label>
    </oboInOwl:Synonym>
    


    <!-- http://ontofox.hegroup.org/pymx5hfe.out.owl#genid30 -->

    <rdf:Description rdf:about="http://ontofox.hegroup.org/pymx5hfe.out.owl#genid30"/>
    <oboInOwl:Synonym>
        <rdfs:label xml:lang="en">Eukaryotae</rdfs:label>
    </oboInOwl:Synonym>
    


    <!-- http://ontofox.hegroup.org/pymx5hfe.out.owl#genid31 -->

    <rdf:Description rdf:about="http://ontofox.hegroup.org/pymx5hfe.out.owl#genid31"/>
    <oboInOwl:Synonym>
        <rdfs:label xml:lang="en">Eukarya</rdfs:label>
    </oboInOwl:Synonym>
    


    <!-- http://ontofox.hegroup.org/pymx5hfe.out.owl#genid32 -->

    <rdf:Description rdf:about="http://ontofox.hegroup.org/pymx5hfe.out.owl#genid32"/>
    <oboInOwl:Synonym>
        <rdfs:label xml:lang="en">eucaryotes</rdfs:label>
    </oboInOwl:Synonym>
    


    <!-- http://ontofox.hegroup.org/pymx5hfe.out.owl#genid33 -->

    <rdf:Description rdf:about="http://ontofox.hegroup.org/pymx5hfe.out.owl#genid33"/>
    <oboInOwl:Synonym>
        <rdfs:label xml:lang="en">Eucaryotae</rdfs:label>
    </oboInOwl:Synonym>
    


    <!-- http://ontofox.hegroup.org/pymx5hfe.out.owl#genid34 -->

    <rdf:Description rdf:about="http://ontofox.hegroup.org/pymx5hfe.out.owl#genid34"/>
    <oboInOwl:Synonym>
        <rdfs:label xml:lang="en">Eukarya</rdfs:label>
    </oboInOwl:Synonym>
    


    <!-- http://ontofox.hegroup.org/pymx5hfe.out.owl#genid35 -->

    <rdf:Description rdf:about="http://ontofox.hegroup.org/pymx5hfe.out.owl#genid35"/>
    <oboInOwl:Synonym>
        <rdfs:label xml:lang="en">Eukaryotae</rdfs:label>
    </oboInOwl:Synonym>
    


    <!-- http://ontofox.hegroup.org/pymx5hfe.out.owl#genid36 -->

    <rdf:Description rdf:about="http://ontofox.hegroup.org/pymx5hfe.out.owl#genid36"/>
    <oboInOwl:Synonym>
        <rdfs:label xml:lang="en">eukaryotes</rdfs:label>
    </oboInOwl:Synonym>
    


    <!-- http://ontofox.hegroup.org/pymx5hfe.out.owl#genid37 -->

    <rdf:Description rdf:about="http://ontofox.hegroup.org/pymx5hfe.out.owl#genid37"/>
    <oboInOwl:Synonym>
        <rdfs:label xml:lang="en">eucaryotes</rdfs:label>
    </oboInOwl:Synonym>
    


    <!-- http://ontofox.hegroup.org/pymx5hfe.out.owl#genid38 -->

    <rdf:Description rdf:about="http://ontofox.hegroup.org/pymx5hfe.out.owl#genid38"/>
    <oboInOwl:Synonym>
        <rdfs:label xml:lang="en">Eucaryotae</rdfs:label>
    </oboInOwl:Synonym>
    


    <!-- http://ontofox.hegroup.org/pymx5hfe.out.owl#genid39 -->

    <rdf:Description rdf:about="http://ontofox.hegroup.org/pymx5hfe.out.owl#genid39"/>
    <oboInOwl:Synonym>
        <rdfs:label xml:lang="en">eukaryotes</rdfs:label>
    </oboInOwl:Synonym>
    


    <!-- http://ontofox.hegroup.org/pymx5hfe.out.owl#genid4 -->

    <rdf:Description rdf:about="http://ontofox.hegroup.org/pymx5hfe.out.owl#genid4"/>
    <oboInOwl:Synonym>
        <rdfs:label xml:lang="en">chordates</rdfs:label>
    </oboInOwl:Synonym>
    


    <!-- http://ontofox.hegroup.org/pymx5hfe.out.owl#genid40 -->

    <rdf:Description rdf:about="http://ontofox.hegroup.org/pymx5hfe.out.owl#genid40"/>
    <oboInOwl:Synonym>
        <rdfs:label xml:lang="en">eukaryotes</rdfs:label>
    </oboInOwl:Synonym>
    


    <!-- http://ontofox.hegroup.org/pymx5hfe.out.owl#genid41 -->

    <rdf:Description rdf:about="http://ontofox.hegroup.org/pymx5hfe.out.owl#genid41"/>
    <oboInOwl:Synonym>
        <rdfs:label xml:lang="en">Eucarya</rdfs:label>
    </oboInOwl:Synonym>
    


    <!-- http://ontofox.hegroup.org/pymx5hfe.out.owl#genid42 -->

    <rdf:Description rdf:about="http://ontofox.hegroup.org/pymx5hfe.out.owl#genid42"/>
    <oboInOwl:Synonym>
        <rdfs:label xml:lang="en">Eucarya</rdfs:label>
    </oboInOwl:Synonym>
    


    <!-- http://ontofox.hegroup.org/pymx5hfe.out.owl#genid43 -->

    <rdf:Description rdf:about="http://ontofox.hegroup.org/pymx5hfe.out.owl#genid43"/>
    <oboInOwl:Synonym>
        <rdfs:label xml:lang="en">apes</rdfs:label>
    </oboInOwl:Synonym>
    


    <!-- http://ontofox.hegroup.org/pymx5hfe.out.owl#genid44 -->

    <rdf:Description rdf:about="http://ontofox.hegroup.org/pymx5hfe.out.owl#genid44"/>
    <oboInOwl:Synonym>
        <rdfs:label xml:lang="en">apes</rdfs:label>
    </oboInOwl:Synonym>
    


    <!-- http://ontofox.hegroup.org/pymx5hfe.out.owl#genid45 -->

    <rdf:Description rdf:about="http://ontofox.hegroup.org/pymx5hfe.out.owl#genid45"/>
    <oboInOwl:Synonym>
        <rdfs:label xml:lang="en">tetrapods</rdfs:label>
    </oboInOwl:Synonym>
    


    <!-- http://ontofox.hegroup.org/pymx5hfe.out.owl#genid46 -->

    <rdf:Description rdf:about="http://ontofox.hegroup.org/pymx5hfe.out.owl#genid46"/>
    <oboInOwl:Synonym>
        <rdfs:label xml:lang="en">tetrapods</rdfs:label>
    </oboInOwl:Synonym>
    


    <!-- http://ontofox.hegroup.org/pymx5hfe.out.owl#genid47 -->

    <rdf:Description rdf:about="http://ontofox.hegroup.org/pymx5hfe.out.owl#genid47"/>
    <oboInOwl:Synonym>
        <rdfs:label xml:lang="en">primate</rdfs:label>
    </oboInOwl:Synonym>
    


    <!-- http://ontofox.hegroup.org/pymx5hfe.out.owl#genid48 -->

    <rdf:Description rdf:about="http://ontofox.hegroup.org/pymx5hfe.out.owl#genid48"/>
    <oboInOwl:Synonym>
        <rdfs:label xml:lang="en">primates</rdfs:label>
    </oboInOwl:Synonym>
    


    <!-- http://ontofox.hegroup.org/pymx5hfe.out.owl#genid49 -->

    <rdf:Description rdf:about="http://ontofox.hegroup.org/pymx5hfe.out.owl#genid49"/>
    <oboInOwl:Synonym>
        <rdfs:label xml:lang="en">primate</rdfs:label>
    </oboInOwl:Synonym>
    


    <!-- http://ontofox.hegroup.org/pymx5hfe.out.owl#genid5 -->

    <rdf:Description rdf:about="http://ontofox.hegroup.org/pymx5hfe.out.owl#genid5"/>
    <oboInOwl:Synonym>
        <rdfs:label xml:lang="en"
            >jawed vertebrates</rdfs:label>
    </oboInOwl:Synonym>
    


    <!-- http://ontofox.hegroup.org/pymx5hfe.out.owl#genid50 -->

    <rdf:Description rdf:about="http://ontofox.hegroup.org/pymx5hfe.out.owl#genid50"/>
    <oboInOwl:Synonym>
        <rdfs:label xml:lang="en">primates</rdfs:label>
    </oboInOwl:Synonym>
    


    <!-- http://ontofox.hegroup.org/pymx5hfe.out.owl#genid51 -->

    <rdf:Description rdf:about="http://ontofox.hegroup.org/pymx5hfe.out.owl#genid51"/>
    <oboInOwl:Synonym>
        <rdfs:label xml:lang="en">Primata</rdfs:label>
    </oboInOwl:Synonym>
    


    <!-- http://ontofox.hegroup.org/pymx5hfe.out.owl#genid52 -->

    <rdf:Description rdf:about="http://ontofox.hegroup.org/pymx5hfe.out.owl#genid52"/>
    <oboInOwl:Synonym>
        <rdfs:label xml:lang="en">Primata</rdfs:label>
    </oboInOwl:Synonym>
    


    <!-- http://ontofox.hegroup.org/pymx5hfe.out.owl#genid53 -->

    <rdf:Description rdf:about="http://ontofox.hegroup.org/pymx5hfe.out.owl#genid53"/>
    <oboInOwl:Synonym>
        <rdfs:label xml:lang="en"
            >multicellular animals</rdfs:label>
    </oboInOwl:Synonym>
    


    <!-- http://ontofox.hegroup.org/pymx5hfe.out.owl#genid54 -->

    <rdf:Description rdf:about="http://ontofox.hegroup.org/pymx5hfe.out.owl#genid54"/>
    <oboInOwl:Synonym>
        <rdfs:label xml:lang="en">metazoans</rdfs:label>
    </oboInOwl:Synonym>
    


    <!-- http://ontofox.hegroup.org/pymx5hfe.out.owl#genid55 -->

    <rdf:Description rdf:about="http://ontofox.hegroup.org/pymx5hfe.out.owl#genid55"/>
    <oboInOwl:Synonym>
        <rdfs:label xml:lang="en">Animalia</rdfs:label>
    </oboInOwl:Synonym>
    


    <!-- http://ontofox.hegroup.org/pymx5hfe.out.owl#genid56 -->

    <rdf:Description rdf:about="http://ontofox.hegroup.org/pymx5hfe.out.owl#genid56"/>
    <oboInOwl:Synonym>
        <rdfs:label xml:lang="en"
            >multicellular animals</rdfs:label>
    </oboInOwl:Synonym>
    


    <!-- http://ontofox.hegroup.org/pymx5hfe.out.owl#genid57 -->

    <rdf:Description rdf:about="http://ontofox.hegroup.org/pymx5hfe.out.owl#genid57"/>
    <oboInOwl:Synonym>
        <rdfs:label xml:lang="en">animals</rdfs:label>
    </oboInOwl:Synonym>
    


    <!-- http://ontofox.hegroup.org/pymx5hfe.out.owl#genid58 -->

    <rdf:Description rdf:about="http://ontofox.hegroup.org/pymx5hfe.out.owl#genid58"/>
    <oboInOwl:Synonym>
        <rdfs:label xml:lang="en">Animalia</rdfs:label>
    </oboInOwl:Synonym>
    


    <!-- http://ontofox.hegroup.org/pymx5hfe.out.owl#genid59 -->

    <rdf:Description rdf:about="http://ontofox.hegroup.org/pymx5hfe.out.owl#genid59"/>
    <oboInOwl:Synonym>
        <rdfs:label xml:lang="en">animals</rdfs:label>
    </oboInOwl:Synonym>
    


    <!-- http://ontofox.hegroup.org/pymx5hfe.out.owl#genid6 -->

    <rdf:Description rdf:about="http://ontofox.hegroup.org/pymx5hfe.out.owl#genid6"/>
    <oboInOwl:Synonym>
        <rdfs:label xml:lang="en"
            >jawed vertebrates</rdfs:label>
    </oboInOwl:Synonym>
    


    <!-- http://ontofox.hegroup.org/pymx5hfe.out.owl#genid60 -->

    <rdf:Description rdf:about="http://ontofox.hegroup.org/pymx5hfe.out.owl#genid60"/>
    <oboInOwl:Synonym>
        <rdfs:label xml:lang="en">metazoans</rdfs:label>
    </oboInOwl:Synonym>
    


    <!-- http://ontofox.hegroup.org/pymx5hfe.out.owl#genid61 -->

    <rdf:Description rdf:about="http://ontofox.hegroup.org/pymx5hfe.out.owl#genid61"/>
    <oboInOwl:Synonym>
        <rdfs:label xml:lang="en">Anthropoidea</rdfs:label>
    </oboInOwl:Synonym>
    


    <!-- http://ontofox.hegroup.org/pymx5hfe.out.owl#genid62 -->

    <rdf:Description rdf:about="http://ontofox.hegroup.org/pymx5hfe.out.owl#genid62"/>
    <oboInOwl:Synonym>
        <rdfs:label xml:lang="en">Anthropoidea</rdfs:label>
    </oboInOwl:Synonym>
    


    <!-- http://ontofox.hegroup.org/pymx5hfe.out.owl#genid63 -->

    <rdf:Description rdf:about="http://ontofox.hegroup.org/pymx5hfe.out.owl#genid63"/>
    <oboInOwl:Synonym>
        <rdfs:label xml:lang="en"
            >bony vertebrates</rdfs:label>
    </oboInOwl:Synonym>
    


    <!-- http://ontofox.hegroup.org/pymx5hfe.out.owl#genid64 -->

    <rdf:Description rdf:about="http://ontofox.hegroup.org/pymx5hfe.out.owl#genid64"/>
    <oboInOwl:Synonym>
        <rdfs:label xml:lang="en"
            >bony vertebrates</rdfs:label>
    </oboInOwl:Synonym>
    


    <!-- http://ontofox.hegroup.org/pymx5hfe.out.owl#genid65 -->

    <rdf:Description rdf:about="http://ontofox.hegroup.org/pymx5hfe.out.owl#genid65"/>
    <oboInOwl:Synonym>
        <rdfs:label xml:lang="en">man</rdfs:label>
    </oboInOwl:Synonym>
    


    <!-- http://ontofox.hegroup.org/pymx5hfe.out.owl#genid66 -->

    <rdf:Description rdf:about="http://ontofox.hegroup.org/pymx5hfe.out.owl#genid66"/>
    <oboInOwl:Synonym>
        <rdfs:label xml:lang="en">human</rdfs:label>
    </oboInOwl:Synonym>
    


    <!-- http://ontofox.hegroup.org/pymx5hfe.out.owl#genid67 -->

    <rdf:Description rdf:about="http://ontofox.hegroup.org/pymx5hfe.out.owl#genid67"/>
    <oboInOwl:Synonym>
        <rdfs:label xml:lang="en">man</rdfs:label>
    </oboInOwl:Synonym>
    


    <!-- http://ontofox.hegroup.org/pymx5hfe.out.owl#genid68 -->

    <rdf:Description rdf:about="http://ontofox.hegroup.org/pymx5hfe.out.owl#genid68"/>
    <oboInOwl:Synonym>
        <rdfs:label xml:lang="en">human</rdfs:label>
    </oboInOwl:Synonym>
    


    <!-- http://ontofox.hegroup.org/pymx5hfe.out.owl#genid7 -->

    <rdf:Description rdf:about="http://ontofox.hegroup.org/pymx5hfe.out.owl#genid7"/>
    <oboInOwl:Synonym>
        <rdfs:label xml:lang="en">mammals</rdfs:label>
    </oboInOwl:Synonym>
    


    <!-- http://ontofox.hegroup.org/pymx5hfe.out.owl#genid8 -->

    <rdf:Description rdf:about="http://ontofox.hegroup.org/pymx5hfe.out.owl#genid8"/>
    <oboInOwl:Synonym>
        <rdfs:label xml:lang="en">mammals</rdfs:label>
    </oboInOwl:Synonym>
    


    <!-- http://ontofox.hegroup.org/pymx5hfe.out.owl#genid9 -->

    <rdf:Description rdf:about="http://ontofox.hegroup.org/pymx5hfe.out.owl#genid9"/>
    <oboInOwl:Synonym>
        <rdfs:label xml:lang="en">mammals</rdfs:label>
    </oboInOwl:Synonym>
</rdf:RDF>
