# Supplementary material for: OntoFox: web-based support for ontology reuse
Source: BMC Res Notes. 2010 Jun 22;3:175. doi: 10.1186/1756-0500-3-175 (PMC2911465; doi:10.1186/1756-0500-3-175)
Supplement: Additional file 3 — The source code of the OntoFox software. This zip file includes PHP source code of the OntoFox website and the Java source code of for reformatting/trimming owl (RDF/XML) output file. [file 1756-0500-3-175-S3.ZIP › website/tutorial/output2.owl]

<?xml version="1.0"?>


<!DOCTYPE rdf:RDF [
    <!ENTITY owl "http://www.w3.org/2002/07/owl#" >
    <!ENTITY obo "http://purl.obolibrary.org/obo/" >
    <!ENTITY owl2 "http://www.w3.org/2006/12/owl2#" >
    <!ENTITY xsd "http://www.w3.org/2001/XMLSchema#" >
    <!ENTITY owl2xml "http://www.w3.org/2006/12/owl2-xml#" >
    <!ENTITY rdfs "http://www.w3.org/2000/01/rdf-schema#" >
    <!ENTITY rdf "http://www.w3.org/1999/02/22-rdf-syntax-ns#" >
]>


<rdf:RDF xmlns="http://ontofox.hegroup.org/dy3k3h26.owl#"
     xml:base="http://ontofox.hegroup.org/dy3k3h26.owl"
     xmlns:obo="http://purl.obolibrary.org/obo/"
     xmlns:rdfs="http://www.w3.org/2000/01/rdf-schema#"
     xmlns:owl2xml="http://www.w3.org/2006/12/owl2-xml#"
     xmlns:owl="http://www.w3.org/2002/07/owl#"
     xmlns:xsd="http://www.w3.org/2001/XMLSchema#"
     xmlns:rdf="http://www.w3.org/1999/02/22-rdf-syntax-ns#"
     xmlns:owl2="http://www.w3.org/2006/12/owl2#">
    <owl:Ontology rdf:about=""/>
    


    <!-- 
    ///////////////////////////////////////////////////////////////////////////////////////
    //
    // Annotation properties
    //
    ///////////////////////////////////////////////////////////////////////////////////////
     -->

    <owl:AnnotationProperty rdf:about="&obo;IAO_0000115"/>
    <owl:AnnotationProperty rdf:about="&obo;OBI_0000283"/>
    <owl:AnnotationProperty rdf:about="&obo;IAO_0000111"/>
    


    <!-- 
    ///////////////////////////////////////////////////////////////////////////////////////
    //
    // Classes
    //
    ///////////////////////////////////////////////////////////////////////////////////////
     -->

    


    <!-- http://purl.obolibrary.org/obo/OBI_0000047 -->

    <owl:Class rdf:about="&obo;OBI_0000047">
        <rdfs:label xml:lang="en"
            >processed material</rdfs:label>
        <rdfs:subClassOf rdf:resource="http://www.ifomis.org/bfo/1.1/snap#MaterialEntity"/>
        <obo:OBI_0000283 rdf:datatype="&xsd;anyURI"
            >http://purl.obolibrary.org/obo/obi.owl</obo:OBI_0000283>
        <obo:IAO_0000115 xml:lang="en"
            >A processed material is an object that is produced or shaped by human craft, especially a tool, weapon, or ornament of archaeological or historical interest, i.e. something that is manufactered.</obo:IAO_0000115>
        <obo:IAO_0000111 xml:lang="en"
            >processed material</obo:IAO_0000111>
    </owl:Class>
    


    <!-- http://purl.obolibrary.org/obo/OBI_0100060 -->

    <owl:Class rdf:about="&obo;OBI_0100060">
        <rdfs:label xml:lang="en">cell culture</rdfs:label>
        <rdfs:subClassOf rdf:resource="&obo;OBI_0000047"/>
        <rdfs:subClassOf rdf:resource="http://www.ifomis.org/bfo/1.1/snap#MaterialEntity"/>
        <obo:OBI_0000283 rdf:datatype="&xsd;anyURI"
            >http://purl.obolibrary.org/obo/obi.owl</obo:OBI_0000283>
        <obo:IAO_0000115 xml:lang="en"
            >a cell culture is an entity of organismal origin which corresponds to a population of cells and cell culture medium maintained in vitro and grown from a particular cell isolate. Can be homogeneous (monoclonal),  heterogenous (oligoclonal, polyclonal)</obo:IAO_0000115>
        <obo:IAO_0000111 xml:lang="en">cell culture</obo:IAO_0000111>
    </owl:Class>
    


    <!-- http://www.ifomis.org/bfo/1.1#Entity -->

    <owl:Class rdf:about="http://www.ifomis.org/bfo/1.1#Entity">
        <obo:OBI_0000283 rdf:datatype="&xsd;anyURI"
            >http://purl.obolibrary.org/obo/obi.owl</obo:OBI_0000283>
    </owl:Class>
    


    <!-- http://www.ifomis.org/bfo/1.1/snap#Continuant -->

    <owl:Class rdf:about="http://www.ifomis.org/bfo/1.1/snap#Continuant">
        <rdfs:subClassOf rdf:resource="http://www.ifomis.org/bfo/1.1#Entity"/>
        <obo:OBI_0000283 rdf:datatype="&xsd;anyURI"
            >http://purl.obolibrary.org/obo/obi.owl</obo:OBI_0000283>
    </owl:Class>
    


    <!-- http://www.ifomis.org/bfo/1.1/snap#IndependentContinuant -->

    <owl:Class rdf:about="http://www.ifomis.org/bfo/1.1/snap#IndependentContinuant">
        <rdfs:subClassOf rdf:resource="http://www.ifomis.org/bfo/1.1/snap#Continuant"/>
        <obo:OBI_0000283 rdf:datatype="&xsd;anyURI"
            >http://purl.obolibrary.org/obo/obi.owl</obo:OBI_0000283>
    </owl:Class>
    


    <!-- http://www.ifomis.org/bfo/1.1/snap#MaterialEntity -->

    <owl:Class rdf:about="http://www.ifomis.org/bfo/1.1/snap#MaterialEntity">
        <rdfs:subClassOf rdf:resource="http://www.ifomis.org/bfo/1.1/snap#IndependentContinuant"/>
        <obo:OBI_0000283 rdf:datatype="&xsd;anyURI"
            >http://purl.obolibrary.org/obo/obi.owl</obo:OBI_0000283>
    </owl:Class>
</rdf:RDF>
