# Supplementary material for: OntoFox: web-based support for ontology reuse
Source: BMC Res Notes. 2010 Jun 22;3:175. doi: 10.1186/1756-0500-3-175 (PMC2911465; doi:10.1186/1756-0500-3-175)
Supplement: Additional file 3 — The source code of the OntoFox software. This zip file includes PHP source code of the OntoFox website and the Java source code of for reformatting/trimming owl (RDF/XML) output file. [file 1756-0500-3-175-S3.ZIP › website/tutorial/output3.owl]

<?xml version="1.0"?>


<!DOCTYPE rdf:RDF [
    <!ENTITY owl "http://www.w3.org/2002/07/owl#" >
    <!ENTITY obo "http://purl.obolibrary.org/obo/" >
    <!ENTITY owl2 "http://www.w3.org/2006/12/owl2#" >
    <!ENTITY xsd "http://www.w3.org/2001/XMLSchema#" >
    <!ENTITY owl2xml "http://www.w3.org/2006/12/owl2-xml#" >
    <!ENTITY rdfs "http://www.w3.org/2000/01/rdf-schema#" >
    <!ENTITY rdf "http://www.w3.org/1999/02/22-rdf-syntax-ns#" >
]>


<rdf:RDF xmlns="http://ontofox.hegroup.org/dji7btvx.owl#"
     xml:base="http://ontofox.hegroup.org/dji7btvx.owl"
     xmlns:obo="http://purl.obolibrary.org/obo/"
     xmlns:rdfs="http://www.w3.org/2000/01/rdf-schema#"
     xmlns:owl2xml="http://www.w3.org/2006/12/owl2-xml#"
     xmlns:owl="http://www.w3.org/2002/07/owl#"
     xmlns:xsd="http://www.w3.org/2001/XMLSchema#"
     xmlns:rdf="http://www.w3.org/1999/02/22-rdf-syntax-ns#"
     xmlns:owl2="http://www.w3.org/2006/12/owl2#">
    <owl:Ontology rdf:about=""/>
    


    <!-- 
    ///////////////////////////////////////////////////////////////////////////////////////
    //
    // Annotation properties
    //
    ///////////////////////////////////////////////////////////////////////////////////////
     -->

    <owl:AnnotationProperty rdf:about="&obo;IAO_0000115"/>
    <owl:AnnotationProperty rdf:about="&obo;IAO_0000111"/>
    <owl:AnnotationProperty rdf:about="&obo;OBI_0000283"/>
    <owl:AnnotationProperty rdf:about="&obo;IAO_0000118"/>
    


    <!-- 
    ///////////////////////////////////////////////////////////////////////////////////////
    //
    // Classes
    //
    ///////////////////////////////////////////////////////////////////////////////////////
     -->

    


    <!-- http://purl.org/obo/owl/GO#GO_0002376 -->

    <owl:Class rdf:about="http://purl.org/obo/owl/GO#GO_0002376">
        <rdfs:label xml:lang="en"
            >immune system process</rdfs:label>
        <rdfs:subClassOf rdf:resource="http://purl.org/obo/owl/GO#GO_0008150"/>
        <obo:OBI_0000283 rdf:datatype="&xsd;anyURI"
            >http://purl.org/obo/owl/GO</obo:OBI_0000283>
        <obo:IAO_0000115 xml:lang="en"
            >Any process involved in the development or functioning of the immune system, an organismal system for calibrated responses to potential internal or invasive threats.</obo:IAO_0000115>
        <obo:IAO_0000111 xml:lang="en"
            >immune system process</obo:IAO_0000111>
    </owl:Class>
    


    <!-- http://purl.org/obo/owl/GO#GO_0006950 -->

    <owl:Class rdf:about="http://purl.org/obo/owl/GO#GO_0006950">
        <rdfs:label xml:lang="en"
            >response to stress</rdfs:label>
        <rdfs:subClassOf rdf:resource="http://purl.org/obo/owl/GO#GO_0050896"/>
        <obo:OBI_0000283 rdf:datatype="&xsd;anyURI"
            >http://purl.org/obo/owl/GO</obo:OBI_0000283>
        <obo:IAO_0000115 xml:lang="en"
            >A change in state or activity of a cell or an organism (in terms of movement, secretion, enzyme production, gene expression, etc.) as a result of a disturbance in organismal or cellular homeostasis, usually, but not necessarily, exogenous (e.g. temperature, humidity, ionizing radiation).</obo:IAO_0000115>
        <obo:IAO_0000118 xml:lang="en"
            >response to abiotic stress</obo:IAO_0000118>
        <obo:IAO_0000118 xml:lang="en"
            >response to biotic stress</obo:IAO_0000118>
        <obo:IAO_0000111 xml:lang="en"
            >response to stress</obo:IAO_0000111>
    </owl:Class>
    


    <!-- http://purl.org/obo/owl/GO#GO_0006952 -->

    <owl:Class rdf:about="http://purl.org/obo/owl/GO#GO_0006952">
        <rdfs:label xml:lang="en"
            >defense response</rdfs:label>
        <rdfs:subClassOf rdf:resource="http://purl.org/obo/owl/GO#GO_0006950"/>
        <obo:OBI_0000283 rdf:datatype="&xsd;anyURI"
            >http://purl.org/obo/owl/GO</obo:OBI_0000283>
        <obo:IAO_0000115 xml:lang="en"
            >Reactions, triggered in response to the presence of a foreign body or the occurrence of an injury, which result in restriction of damage to the organism attacked or prevention/recovery from the infection caused by the attack.</obo:IAO_0000115>
        <obo:IAO_0000118 xml:lang="en"
            >antimicrobial peptide activity</obo:IAO_0000118>
        <obo:IAO_0000118 xml:lang="en"
            >defence response</obo:IAO_0000118>
        <obo:IAO_0000111 xml:lang="en"
            >defense response</obo:IAO_0000111>
        <obo:IAO_0000118 xml:lang="en"
            >defense/immunity protein activity</obo:IAO_0000118>
        <obo:IAO_0000118 xml:lang="en"
            >physiological defense response</obo:IAO_0000118>
    </owl:Class>
    


    <!-- http://purl.org/obo/owl/GO#GO_0006955 -->

    <owl:Class rdf:about="http://purl.org/obo/owl/GO#GO_0006955">
        <rdfs:label xml:lang="en">immune response</rdfs:label>
        <rdfs:subClassOf rdf:resource="http://purl.org/obo/owl/GO#GO_0002376"/>
        <rdfs:subClassOf rdf:resource="http://purl.org/obo/owl/GO#GO_0050896"/>
        <obo:OBI_0000283 rdf:datatype="&xsd;anyURI"
            >http://purl.org/obo/owl/GO</obo:OBI_0000283>
        <obo:IAO_0000115 xml:lang="en"
            >Any immune system process that functions in the calibrated response of an organism to a potential internal or invasive threat.</obo:IAO_0000115>
        <obo:IAO_0000111 xml:lang="en">immune response</obo:IAO_0000111>
    </owl:Class>
    


    <!-- http://purl.org/obo/owl/GO#GO_0006959 -->

    <owl:Class rdf:about="http://purl.org/obo/owl/GO#GO_0006959">
        <rdfs:label xml:lang="en"
            >humoral immune response</rdfs:label>
        <rdfs:subClassOf rdf:resource="http://purl.org/obo/owl/GO#GO_0006955"/>
        <obo:OBI_0000283 rdf:datatype="&xsd;anyURI"
            >http://purl.org/obo/owl/GO</obo:OBI_0000283>
        <obo:IAO_0000115 xml:lang="en"
            >An immune response mediated through a body fluid.</obo:IAO_0000115>
        <obo:IAO_0000111 xml:lang="en"
            >humoral immune response</obo:IAO_0000111>
    </owl:Class>
    


    <!-- http://purl.org/obo/owl/GO#GO_0008150 -->

    <owl:Class rdf:about="http://purl.org/obo/owl/GO#GO_0008150">
        <rdfs:label xml:lang="en"
            >biological_process</rdfs:label>
        <obo:OBI_0000283 rdf:datatype="&xsd;anyURI"
            >http://purl.org/obo/owl/GO</obo:OBI_0000283>
        <obo:IAO_0000115 xml:lang="en"
            >Any process specifically pertinent to the functioning of integrated living units: cells, tissues, organs, and organisms. A process is a collection of molecular events with a defined beginning and end.</obo:IAO_0000115>
        <obo:IAO_0000118 xml:lang="en"
            >biological process</obo:IAO_0000118>
        <obo:IAO_0000111 xml:lang="en"
            >biological_process</obo:IAO_0000111>
        <obo:IAO_0000118 xml:lang="en"
            >physiological process</obo:IAO_0000118>
    </owl:Class>
    


    <!-- http://purl.org/obo/owl/GO#GO_0009607 -->

    <owl:Class rdf:about="http://purl.org/obo/owl/GO#GO_0009607">
        <rdfs:label xml:lang="en"
            >response to biotic stimulus</rdfs:label>
        <rdfs:subClassOf rdf:resource="http://purl.org/obo/owl/GO#GO_0050896"/>
        <obo:OBI_0000283 rdf:datatype="&xsd;anyURI"
            >http://purl.org/obo/owl/GO</obo:OBI_0000283>
        <obo:IAO_0000115 xml:lang="en"
            >A change in state or activity of a cell or an organism (in terms of movement, secretion, enzyme production, gene expression, etc.) as a result of a biotic stimulus, a stimulus caused or produced by a living organism.</obo:IAO_0000115>
        <obo:IAO_0000111 xml:lang="en"
            >response to biotic stimulus</obo:IAO_0000111>
    </owl:Class>
    


    <!-- http://purl.org/obo/owl/GO#GO_0009617 -->

    <owl:Class rdf:about="http://purl.org/obo/owl/GO#GO_0009617">
        <rdfs:label xml:lang="en"
            >response to bacterium</rdfs:label>
        <rdfs:subClassOf rdf:resource="http://purl.org/obo/owl/GO#GO_0051707"/>
        <obo:OBI_0000283 rdf:datatype="&xsd;anyURI"
            >http://purl.org/obo/owl/GO</obo:OBI_0000283>
        <obo:IAO_0000115 xml:lang="en"
            >A change in state or activity of a cell or an organism (in terms of movement, secretion, enzyme production, gene expression, etc.) as a result of a stimulus from a bacterium.</obo:IAO_0000115>
        <obo:IAO_0000118 xml:lang="en"
            >response to bacteria</obo:IAO_0000118>
        <obo:IAO_0000111 xml:lang="en"
            >response to bacterium</obo:IAO_0000111>
    </owl:Class>
    


    <!-- http://purl.org/obo/owl/GO#GO_0019730 -->

    <owl:Class rdf:about="http://purl.org/obo/owl/GO#GO_0019730">
        <rdfs:label xml:lang="en"
            >antimicrobial humoral response</rdfs:label>
        <rdfs:subClassOf rdf:resource="http://purl.org/obo/owl/GO#GO_0006959"/>
        <rdfs:subClassOf rdf:resource="http://purl.org/obo/owl/GO#GO_0051707"/>
        <obo:OBI_0000283 rdf:datatype="&xsd;anyURI"
            >http://purl.org/obo/owl/GO</obo:OBI_0000283>
        <obo:IAO_0000115 xml:lang="en"
            >An immune response against microbes mediated through a body fluid. Examples of this process are seen in the antimicrobial humoral response of Drosophila melanogaster and Mus musculus.</obo:IAO_0000115>
        <obo:IAO_0000111 xml:lang="en"
            >antimicrobial humoral response</obo:IAO_0000111>
    </owl:Class>
    


    <!-- http://purl.org/obo/owl/GO#GO_0019731 -->

    <owl:Class rdf:about="http://purl.org/obo/owl/GO#GO_0019731">
        <rdfs:label xml:lang="en"
            >antibacterial humoral response</rdfs:label>
        <rdfs:subClassOf rdf:resource="http://purl.org/obo/owl/GO#GO_0019730"/>
        <rdfs:subClassOf rdf:resource="http://purl.org/obo/owl/GO#GO_0042742"/>
        <obo:OBI_0000283 rdf:datatype="&xsd;anyURI"
            >http://purl.org/obo/owl/GO</obo:OBI_0000283>
        <obo:IAO_0000115 xml:lang="en"
            >An immune response against bacteria mediated through a body fluid. Examples of this process are the antibacterial humoral responses in Mus musculus and Drosophila melanogaster.</obo:IAO_0000115>
        <obo:IAO_0000111 xml:lang="en"
            >antibacterial humoral response</obo:IAO_0000111>
    </owl:Class>
    


    <!-- http://purl.org/obo/owl/GO#GO_0042742 -->

    <owl:Class rdf:about="http://purl.org/obo/owl/GO#GO_0042742">
        <rdfs:label xml:lang="en"
            >defense response to bacterium</rdfs:label>
        <rdfs:subClassOf rdf:resource="http://purl.org/obo/owl/GO#GO_0006952"/>
        <rdfs:subClassOf rdf:resource="http://purl.org/obo/owl/GO#GO_0009617"/>
        <obo:OBI_0000283 rdf:datatype="&xsd;anyURI"
            >http://purl.org/obo/owl/GO</obo:OBI_0000283>
        <obo:IAO_0000115 xml:lang="en"
            >Reactions triggered in response to the presence of a bacterium that act to protect the cell or organism.</obo:IAO_0000115>
        <obo:IAO_0000118 xml:lang="en"
            >antibacterial peptide activity</obo:IAO_0000118>
        <obo:IAO_0000118 xml:lang="en"
            >defence response to bacteria</obo:IAO_0000118>
        <obo:IAO_0000118 xml:lang="en"
            >defence response to bacterium</obo:IAO_0000118>
        <obo:IAO_0000118 xml:lang="en"
            >defense response to bacteria</obo:IAO_0000118>
        <obo:IAO_0000111 xml:lang="en"
            >defense response to bacterium</obo:IAO_0000111>
    </owl:Class>
    


    <!-- http://purl.org/obo/owl/GO#GO_0043152 -->

    <owl:Class rdf:about="http://purl.org/obo/owl/GO#GO_0043152">
        <rdfs:label xml:lang="en"
            >induction of bacterial agglutination</rdfs:label>
        <rdfs:subClassOf rdf:resource="http://purl.org/obo/owl/GO#GO_0019731"/>
        <obo:OBI_0000283 rdf:datatype="&xsd;anyURI"
            >http://purl.org/obo/owl/GO</obo:OBI_0000283>
        <obo:IAO_0000115 xml:lang="en"
            >Any process by which infecting bacteria are clumped together by a host organism.</obo:IAO_0000115>
        <obo:IAO_0000111 xml:lang="en"
            >induction of bacterial agglutination</obo:IAO_0000111>
    </owl:Class>
    


    <!-- http://purl.org/obo/owl/GO#GO_0050896 -->

    <owl:Class rdf:about="http://purl.org/obo/owl/GO#GO_0050896">
        <rdfs:label xml:lang="en"
            >response to stimulus</rdfs:label>
        <rdfs:subClassOf rdf:resource="http://purl.org/obo/owl/GO#GO_0008150"/>
        <obo:OBI_0000283 rdf:datatype="&xsd;anyURI"
            >http://purl.org/obo/owl/GO</obo:OBI_0000283>
        <obo:IAO_0000115 xml:lang="en"
            >A change in state or activity of a cell or an organism (in terms of movement, secretion, enzyme production, gene expression, etc.) as a result of a stimulus.</obo:IAO_0000115>
        <obo:IAO_0000118 xml:lang="en"
            >physiological response to stimulus</obo:IAO_0000118>
        <obo:IAO_0000111 xml:lang="en"
            >response to stimulus</obo:IAO_0000111>
    </owl:Class>
    


    <!-- http://purl.org/obo/owl/GO#GO_0051704 -->

    <owl:Class rdf:about="http://purl.org/obo/owl/GO#GO_0051704">
        <rdfs:label xml:lang="en"
            >multi-organism process</rdfs:label>
        <rdfs:subClassOf rdf:resource="http://purl.org/obo/owl/GO#GO_0008150"/>
        <obo:OBI_0000283 rdf:datatype="&xsd;anyURI"
            >http://purl.org/obo/owl/GO</obo:OBI_0000283>
        <obo:IAO_0000115 xml:lang="en"
            >Any process by which an organism has an effect on another organism of the same or different species.</obo:IAO_0000115>
        <obo:IAO_0000118 xml:lang="en"
            >interaction between organisms</obo:IAO_0000118>
        <obo:IAO_0000111 xml:lang="en"
            >multi-organism process</obo:IAO_0000111>
        <obo:IAO_0000118 xml:lang="en"
            >physiological interaction between organisms</obo:IAO_0000118>
        <obo:IAO_0000118 xml:lang="en"
            >physiological interaction with other organism</obo:IAO_0000118>
    </owl:Class>
    


    <!-- http://purl.org/obo/owl/GO#GO_0051707 -->

    <owl:Class rdf:about="http://purl.org/obo/owl/GO#GO_0051707">
        <rdfs:label xml:lang="en"
            >response to other organism</rdfs:label>
        <rdfs:subClassOf rdf:resource="http://purl.org/obo/owl/GO#GO_0009607"/>
        <rdfs:subClassOf rdf:resource="http://purl.org/obo/owl/GO#GO_0051704"/>
        <obo:OBI_0000283 rdf:datatype="&xsd;anyURI"
            >http://purl.org/obo/owl/GO</obo:OBI_0000283>
        <obo:IAO_0000115 xml:lang="en"
            >A change in state or activity of a cell or an organism (in terms of movement, secretion, enzyme production, gene expression, etc.) as a result of a stimulus from another living organism.</obo:IAO_0000115>
        <obo:IAO_0000111 xml:lang="en"
            >response to other organism</obo:IAO_0000111>
    </owl:Class>
</rdf:RDF>
